# Supplementary material for: (2E,4E)-Ethyl 5-(2,4-di­chloro­phenyl­sulfon­yl)penta-2,4-dienoate
Source: Acta Crystallogr Sect E Struct Rep Online. 2013 Aug 7;69(Pt 9):o1387. doi: 10.1107/S1600536813021429 (PMC3884450; doi:10.1107/S1600536813021429)
Supplement: Supplementary file 1 [file e-69-o1387-sup1.cif]

##############################################################################
#                                                                            #
# This CIF contains the data in a paper accepted for publication in          #
# Acta Crystallographica Section E. It conforms to the requirements of       #
# Notes for Authors for Acta Crystallographica Section E, and has been       #
# peer reviewed under the auspices of the IUCr Commission on Journals.       #
#                                                                            #
# Full details of the Crystallographic Information File format               #
# are given in the paper "The Crystallographic Information File (CIF):       #
# a New Standard Archive File for Crystallography" by S. R. Hall, F. H.      #
# Allen and I. D. Brown [Acta Cryst. (1991), A47, 655-685].                  #
#                                                                            #
# The current version of the core CIF dictionary is obtainable from          #
# ftp://ftp.iucr.org/pub/cif_core.dic.                                       #
#                                                                            #
# Software is freely available for graphical display of the structure(s)     #
# in this CIF. For information consult the CIF software page                 #
# http://www.iucr.org/resources/cif/software.                                #
#                                                                            #
# This file may be used for bona fide research purposes within the           #
# scientific community so long as proper attribution is given to the journal # 
# article from which it was obtained.                                        #
#                                                                            #
##############################################################################
data_I
_audit_creation_method     SHELXL-97
_chemical_name_systematic
;
(2<i>E</i>,4<i>E</i>)-Ethyl 5-(2,4-dichlorophenylsulfonyl)penta-2,4-dienoate
;
_chemical_name_common     ?
_chemical_formula_moiety     'C13 H12 Cl2 O4 S'
_chemical_formula_sum     'C13 H12 Cl2 O4 S'
_chemical_formula_iupac     'C13 H12 Cl2 O4 S'
_chemical_formula_weight     335.19
_chemical_melting_point     ?
_symmetry_cell_setting     monoclinic
_symmetry_space_group_name_H-M     'P 21'
_symmetry_space_group_name_hall     'P 2yb'
loop_
    _symmetry_equiv_pos_as_xyz
    'x, y, z'
    '-x, y+1/2, -z'
_cell_length_a     5.773(5)
_cell_length_b     9.939(5)
_cell_length_c     13.268(5)
_cell_angle_alpha     90.00
_cell_angle_beta     95.876(5)
_cell_angle_gamma     90.00
_cell_volume     757.3(8)
_cell_formula_units_Z     2
_cell_measurement_reflns_used     8834
_cell_measurement_theta_min     2.05
_cell_measurement_theta_max     31.20
_cell_measurement_temperature     293(2)
_exptl_crystal_description     block
_exptl_crystal_colour     colourless
_exptl_crystal_size_max     0.30
_exptl_crystal_size_mid     0.30
_exptl_crystal_size_min     0.20
_exptl_crystal_density_diffrn     1.470
_exptl_crystal_density_meas     ?
_exptl_crystal_density_method     'not measured'
_exptl_crystal_F_000     344
_exptl_absorpt_coefficient_mu     0.574
_exptl_absorpt_correction_type     multi-scan
_exptl_absorpt_process_details     '(SADABS; Bruker, 2008)'
_exptl_absorpt_correction_T_min     0.8243
_exptl_absorpt_correction_T_max     0.8466
_exptl_special_details     ?
_diffrn_ambient_temperature     293(2)
_diffrn_radiation_type     MoK\a
_diffrn_radiation_wavelength     0.71073
_diffrn_radiation_source     'fine-focus sealed tube'
_diffrn_radiation_monochromator     graphite
_diffrn_measurement_device_type     'Bruker Kappa APEXII CCD'
_diffrn_measurement_method     '\w and \f scan'
_diffrn_detector_area_resol_mean     .
_diffrn_reflns_number     6848
_diffrn_reflns_av_R_equivalents     0.0230
_diffrn_reflns_av_sigmaI/netI     0.0225
_diffrn_reflns_theta_min     2.57
_diffrn_reflns_theta_max     25.00
_diffrn_reflns_theta_full     25.00
_diffrn_measured_fraction_theta_max     0.999
_diffrn_measured_fraction_theta_full     0.999
_diffrn_reflns_limit_h_min     -6
_diffrn_reflns_limit_h_max     6
_diffrn_reflns_limit_k_min     -11
_diffrn_reflns_limit_k_max     8
_diffrn_reflns_limit_l_min     -15
_diffrn_reflns_limit_l_max     15
_diffrn_standards_number     .
_diffrn_standards_interval_count     .
_diffrn_standards_interval_time     .
_diffrn_standards_decay_%     0
_refine_special_details
;
Refinement of <i>F</i>^2^ against ALL reflections. The weighted <i>R</i>-factor
<i>wR</i> and goodness of fit <i>S</i> are based on <i>F</i>^2^, conventional
<i>R</i>-factors <i>R</i> are based on <i>F</i>, with <i>F</i> set to zero for
negative <i>F</i>^2^. The threshold expression of <i>F</i>^2^ >
\s(<i>F</i>^2^) is used only for calculating <i>R</i>-factors(gt) <i>etc</i>.
and is not relevant to the choice of reflections for refinement.
<i>R</i>-factors based on <i>F</i>^2^ are statistically about twice as large
as those based on <i>F</i>, and <i>R</i>- factors based on ALL data will be
even larger.
;
_reflns_number_total     2471
_reflns_number_gt     2314
_reflns_threshold_expression     I>2sigma(I)
_refine_ls_structure_factor_coef     Fsqd
_refine_ls_matrix_type     full
_refine_ls_R_factor_all     0.0332
_refine_ls_R_factor_gt     0.0298
_refine_ls_wR_factor_gt     0.0709
_refine_ls_wR_factor_ref     0.0740
_refine_ls_goodness_of_fit_ref     1.055
_refine_ls_restrained_S_all     1.053
_refine_ls_number_reflns     2471
_refine_ls_number_parameters     209
_refine_ls_number_restraints     74
_refine_ls_hydrogen_treatment     constr
_refine_ls_weighting_scheme     calc
_refine_ls_weighting_details
         'calc w=1/[\s^2^(Fo^2^)+(0.0288P)^2^+0.2277P] where P=(Fo^2^+2Fc^2^)/3'
_atom_sites_solution_hydrogens     geom
_atom_sites_solution_primary     direct
_atom_sites_solution_secondary     difmap
_refine_ls_shift/su_max     0.000
_refine_ls_shift/su_mean     0.000
_refine_diff_density_max     0.238
_refine_diff_density_min     -0.214
_refine_ls_extinction_method     none
_refine_ls_extinction_coef     ?
_refine_ls_abs_structure_details     'Flack (1983),  1054 Friedel pairs'
_refine_ls_abs_structure_Flack     0.04(6)
loop_
    _atom_type_symbol
    _atom_type_description
    _atom_type_scat_dispersion_real
    _atom_type_scat_dispersion_imag
    _atom_type_scat_source
    'C' 'C' 0.0033 0.0016
                         'International Tables Vol C Tables 4.2.6.8 and 6.1.1.4'
    'H' 'H' 0.0000 0.0000
                         'International Tables Vol C Tables 4.2.6.8 and 6.1.1.4'
    'O' 'O' 0.0106 0.0060
                         'International Tables Vol C Tables 4.2.6.8 and 6.1.1.4'
    'Cl' 'Cl' 0.1484 0.1585
                         'International Tables Vol C Tables 4.2.6.8 and 6.1.1.4'
    'S' 'S' 0.1246 0.1234
                         'International Tables Vol C Tables 4.2.6.8 and 6.1.1.4'
_computing_data_collection     'APEX2 (Bruker, 2008)'
_computing_cell_refinement     'SAINT (Bruker, 2008)'
_computing_data_reduction     'SAINT (Bruker, 2008)'
_computing_structure_solution     'SHELXS97 (Sheldrick, 2008)'
_computing_structure_refinement     'SHELXL97 (Sheldrick, 2008)'
_computing_molecular_graphics     'ORTEP-3 for Windows (Farrugia, 2012)'
_computing_publication_material
              '<i>SHELXL97</i> (Sheldrick, 2008) and <i>PLATON</i> (Spek, 2009)'
loop_
    _atom_site_type_symbol
    _atom_site_label
    _atom_site_fract_x
    _atom_site_fract_y
    _atom_site_fract_z
    _atom_site_U_iso_or_equiv
    _atom_site_adp_type
    _atom_site_calc_flag
    _atom_site_refinement_flags
    _atom_site_occupancy
    _atom_site_symmetry_multiplicity
    _atom_site_disorder_assembly
    _atom_site_disorder_group
    C C1 0.5395(4) 0.2357(3) 0.6203(2) 0.0521(6) Uani d . 1 1 . .
    C C2 0.5786(6) 0.1770(3) 0.7135(2) 0.0667(8) Uani d . 1 1 . .
    H H2 0.7097 0.1991 0.7571 0.080 Uiso calc R 1 1 . .
    C C3 0.4218(6) 0.0853(4) 0.7415(2) 0.0741(9) Uani d . 1 1 . .
    C C4 0.2235(6) 0.0511(3) 0.6808(2) 0.0714(8) Uani d . 1 1 . .
    H H4 0.1171 -0.0097 0.7028 0.086 Uiso calc R 1 1 . .
    C C5 0.1869(5) 0.1095(3) 0.5862(2) 0.0597(7) Uani d . 1 1 . .
    H H5 0.0561 0.0859 0.5430 0.072 Uiso calc R 1 1 . .
    C C6 0.3436(4) 0.2036(3) 0.5546(2) 0.0486(6) Uani d . 1 1 . .
    C C7 0.5117(4) 0.2097(3) 0.3680(2) 0.0530(6) Uani d . 1 1 . .
    H H7 0.6635 0.2387 0.3858 0.064 Uiso calc R 1 1 . .
    C C8 0.4707(4) 0.1217(3) 0.2951(2) 0.0518(6) Uani d . 1 1 . .
    H H8 0.3172 0.0981 0.2747 0.062 Uiso calc R 1 1 . .
    C C9 0.6546(4) 0.0595(3) 0.24492(19) 0.0536(6) Uani d . 1 1 . .
    H H9 0.8072 0.0847 0.2656 0.064 Uiso calc R 1 1 . .
    C C10 0.6203(5) -0.0303(3) 0.1722(2) 0.0577(7) Uani d . 1 1 A .
    H H10 0.4687 -0.0534 0.1478 0.069 Uiso calc R 1 1 . .
    C C11 0.8169(6) -0.0953(4) 0.1282(2) 0.0722(9) Uani d U 1 1 . .
    O O1 0.0716(3) 0.2181(2) 0.38846(15) 0.0669(6) Uani d . 1 1 . .
    O O2 0.3050(4) 0.4175(2) 0.43995(17) 0.0713(6) Uani d . 1 1 . .
    O O3 1.0171(4) -0.0764(4) 0.1560(2) 0.1189(12) Uani d . 1 1 A .
    Cl Cl1 0.4769(3) 0.00684(14) 0.85912(9) 0.1250(5) Uani d . 1 1 . .
    Cl Cl2 0.74573(11) 0.35013(8) 0.58707(6) 0.0671(2) Uani d . 1 1 . .
    S S1 0.28638(10) 0.27417(7) 0.43281(5) 0.05173(18) Uani d . 1 1 . .
    O O4 0.7333(12) -0.1885(7) 0.0550(6) 0.0776(16) Uani d PDU 0.739(11) 1 A 1
    C C12 0.9044(15) -0.2721(8) 0.0100(6) 0.103(2) Uani d PDU 0.739(11) 1 A 1
    H H12A 1.0289 -0.2963 0.0615 0.124 Uiso calc PR 0.739(11) 1 A 1
    H H12B 0.8306 -0.3543 -0.0164 0.124 Uiso calc PR 0.739(11) 1 A 1
    C C13 0.9999(15) -0.2001(9) -0.0710(7) 0.137(3) Uani d PDU 0.739(11) 1 A 1
    H H13A 1.1127 -0.2556 -0.0995 0.205 Uiso calc PR 0.739(11) 1 A 1
    H H13B 1.0734 -0.1190 -0.0447 0.205 Uiso calc PR 0.739(11) 1 A 1
    H H13C 0.8769 -0.1779 -0.1226 0.205 Uiso calc PR 0.739(11) 1 A 1
    O O4' 0.777(3) -0.1422(19) 0.0509(18) 0.079(4) Uani d PDU 0.261(11) 1 A 2
    C C12' 0.966(3) -0.205(2) 0.0030(17) 0.094(5) Uani d PDU 0.261(11) 1 A 2
    H H12C 1.0634 -0.2571 0.0525 0.113 Uiso calc PR 0.261(11) 1 A 2
    H H12D 1.0614 -0.1365 -0.0244 0.113 Uiso calc PR 0.261(11) 1 A 2
    C C13' 0.865(4) -0.293(2) -0.0783(15) 0.125(7) Uani d PDU 0.261(11) 1 A 2
    H H13D 0.9866 -0.3274 -0.1152 0.188 Uiso calc PR 0.261(11) 1 A 2
    H H13E 0.7566 -0.2425 -0.1233 0.188 Uiso calc PR 0.261(11) 1 A 2
    H H13F 0.7854 -0.3662 -0.0498 0.188 Uiso calc PR 0.261(11) 1 A 2
loop_
    _atom_site_aniso_label
    _atom_site_aniso_U_11
    _atom_site_aniso_U_22
    _atom_site_aniso_U_33
    _atom_site_aniso_U_12
    _atom_site_aniso_U_13
    _atom_site_aniso_U_23
    C1 0.0450(13) 0.0456(16) 0.0666(17) 0.0056(10) 0.0099(11) -0.0127(12)
    C2 0.0668(19) 0.067(2) 0.0655(19) 0.0109(16) 0.0055(15) -0.0085(15)
    C3 0.091(2) 0.067(2) 0.067(2) 0.020(2) 0.0172(17) 0.0022(17)
    C4 0.075(2) 0.0610(19) 0.084(2) 0.0022(17) 0.0347(17) 0.0024(18)
    C5 0.0443(14) 0.0577(19) 0.080(2) -0.0016(11) 0.0208(13) -0.0074(15)
    C6 0.0369(12) 0.0445(14) 0.0659(16) 0.0061(11) 0.0119(11) -0.0089(12)
    C7 0.0330(12) 0.0651(18) 0.0621(16) -0.0004(11) 0.0112(11) -0.0003(14)
    C8 0.0345(12) 0.0667(17) 0.0549(15) -0.0035(11) 0.0075(11) 0.0052(13)
    C9 0.0401(12) 0.0696(18) 0.0526(14) 0.0002(14) 0.0119(10) 0.0025(15)
    C10 0.0445(14) 0.0692(19) 0.0602(16) 0.0018(12) 0.0088(12) 0.0036(15)
    C11 0.0620(19) 0.096(3) 0.0594(17) 0.0193(17) 0.0110(15) -0.0055(17)
    O1 0.0306(8) 0.0966(16) 0.0740(13) 0.0012(9) 0.0072(8) -0.0091(11)
    O2 0.0631(12) 0.0541(13) 0.0978(16) 0.0121(11) 0.0133(11) 0.0071(12)
    O3 0.0513(14) 0.201(3) 0.1044(19) 0.0282(17) 0.0099(13) -0.048(2)
    Cl1 0.1582(11) 0.1325(11) 0.0856(7) 0.0214(8) 0.0194(7) 0.0369(6)
    Cl2 0.0490(4) 0.0649(4) 0.0873(5) -0.0096(4) 0.0072(3) -0.0181(4)
    S1 0.0318(3) 0.0585(4) 0.0656(4) 0.0040(3) 0.0089(2) -0.0020(4)
    O4 0.079(3) 0.069(4) 0.088(2) -0.002(2) 0.024(2) -0.027(3)
    C12 0.120(5) 0.084(5) 0.111(5) 0.001(4) 0.036(4) -0.033(4)
    C13 0.148(7) 0.119(7) 0.157(7) 0.014(5) 0.081(6) -0.010(5)
    O4' 0.084(8) 0.062(9) 0.090(7) -0.001(6) 0.004(6) -0.031(7)
    C12' 0.105(9) 0.089(10) 0.095(8) -0.003(8) 0.041(8) -0.039(8)
    C13' 0.164(15) 0.109(14) 0.104(12) 0.009(12) 0.019(11) -0.054(11)
_geom_special_details
;
All e.s.d.'s (except the e.s.d. in the dihedral angle between two l.s. planes)
are estimated using the full covariance matrix. The cell e.s.d.'s are taken
into account individually in the estimation of e.s.d.'s in distances, angles
and torsion angles; correlations between e.s.d.'s in cell parameters are only
used when they are defined by crystal symmetry. An approximate (isotropic)
treatment of cell e.s.d.'s is used for estimating e.s.d.'s involving l.s.
planes.
;
loop_
    _geom_bond_atom_site_label_1
    _geom_bond_atom_site_label_2
    _geom_bond_site_symmetry_2
    _geom_bond_distance
    _geom_bond_publ_flag
    C1 C2 . 1.366(4) ?
    C1 C6 . 1.393(4) ?
    C1 Cl2 . 1.735(3) ?
    C2 C3 . 1.363(5) ?
    C2 H2 . 0.9300 ?
    C3 C4 . 1.373(5) ?
    C3 Cl1 . 1.744(3) ?
    C4 C5 . 1.380(4) ?
    C4 H4 . 0.9300 ?
    C5 C6 . 1.395(4) ?
    C5 H5 . 0.9300 ?
    C6 S1 . 1.761(3) ?
    C7 C8 . 1.307(4) ?
    C7 S1 . 1.752(3) ?
    C7 H7 . 0.9300 ?
    C8 C9 . 1.449(4) ?
    C8 H8 . 0.9300 ?
    C9 C10 . 1.315(4) ?
    C9 H9 . 0.9300 ?
    C10 C11 . 1.477(4) ?
    C10 H10 . 0.9300 ?
    C11 O4' . 1.13(2) ?
    C11 O3 . 1.191(4) ?
    C11 O4 . 1.392(8) ?
    O1 S1 . 1.430(2) ?
    O2 S1 . 1.431(2) ?
    O4 C12 . 1.464(6) ?
    C12 C13 . 1.447(9) ?
    C12 H12A . 0.9700 ?
    C12 H12B . 0.9700 ?
    C13 H13A . 0.9600 ?
    C13 H13B . 0.9600 ?
    C13 H13C . 0.9600 ?
    O4' C12' . 1.456(10) ?
    C12' C13' . 1.461(17) ?
    C12' H12C . 0.9700 ?
    C12' H12D . 0.9700 ?
    C13' H13D . 0.9600 ?
    C13' H13E . 0.9600 ?
    C13' H13F . 0.9600 ?
loop_
    _geom_angle_atom_site_label_1
    _geom_angle_atom_site_label_2
    _geom_angle_atom_site_label_3
    _geom_angle_site_symmetry_1
    _geom_angle_site_symmetry_3
    _geom_angle
    _geom_angle_publ_flag
    C2 C1 C6 . . 121.1(3) ?
    C2 C1 Cl2 . . 117.1(2) ?
    C6 C1 Cl2 . . 121.7(2) ?
    C3 C2 C1 . . 118.7(3) ?
    C3 C2 H2 . . 120.7 ?
    C1 C2 H2 . . 120.7 ?
    C2 C3 C4 . . 122.9(3) ?
    C2 C3 Cl1 . . 118.5(3) ?
    C4 C3 Cl1 . . 118.6(3) ?
    C3 C4 C5 . . 118.0(3) ?
    C3 C4 H4 . . 121.0 ?
    C5 C4 H4 . . 121.0 ?
    C4 C5 C6 . . 120.8(3) ?
    C4 C5 H5 . . 119.6 ?
    C6 C5 H5 . . 119.6 ?
    C1 C6 C5 . . 118.4(3) ?
    C1 C6 S1 . . 123.1(2) ?
    C5 C6 S1 . . 118.5(2) ?
    C8 C7 S1 . . 121.3(2) ?
    C8 C7 H7 . . 119.3 ?
    S1 C7 H7 . . 119.3 ?
    C7 C8 C9 . . 122.7(2) ?
    C7 C8 H8 . . 118.7 ?
    C9 C8 H8 . . 118.7 ?
    C10 C9 C8 . . 124.4(2) ?
    C10 C9 H9 . . 117.8 ?
    C8 C9 H9 . . 117.8 ?
    C9 C10 C11 . . 121.5(3) ?
    C9 C10 H10 . . 119.2 ?
    C11 C10 H10 . . 119.2 ?
    O4' C11 O3 . . 116.5(10) ?
    O3 C11 O4 . . 125.2(4) ?
    O4' C11 C10 . . 116.6(10) ?
    O3 C11 C10 . . 124.7(3) ?
    O4 C11 C10 . . 109.9(4) ?
    O1 S1 O2 . . 118.12(13) ?
    O1 S1 C7 . . 108.15(13) ?
    O2 S1 C7 . . 109.99(13) ?
    O1 S1 C6 . . 107.18(12) ?
    O2 S1 C6 . . 109.29(14) ?
    C7 S1 C6 . . 103.03(12) ?
    C11 O4 C12 . . 117.5(6) ?
    C13 C12 O4 . . 110.3(6) ?
    C13 C12 H12A . . 109.6 ?
    O4 C12 H12A . . 109.6 ?
    C13 C12 H12B . . 109.6 ?
    O4 C12 H12B . . 109.6 ?
    H12A C12 H12B . . 108.1 ?
    C12 C13 H13A . . 109.5 ?
    C12 C13 H13B . . 109.5 ?
    H13A C13 H13B . . 109.5 ?
    C12 C13 H13C . . 109.5 ?
    H13A C13 H13C . . 109.5 ?
    H13B C13 H13C . . 109.5 ?
    C11 O4' C12' . . 118.9(17) ?
    O4' C12' C13' . . 108.6(13) ?
    O4' C12' H12C . . 110.0 ?
    C13' C12' H12C . . 110.0 ?
    O4' C12' H12D . . 110.0 ?
    C13' C12' H12D . . 110.0 ?
    H12C C12' H12D . . 108.4 ?
    C12' C13' H13D . . 109.5 ?
    C12' C13' H13E . . 109.5 ?
    H13D C13' H13E . . 109.5 ?
    C12' C13' H13F . . 109.5 ?
    H13D C13' H13F . . 109.5 ?
    H13E C13' H13F . . 109.5 ?
loop_
    _geom_torsion_atom_site_label_1
    _geom_torsion_atom_site_label_2
    _geom_torsion_atom_site_label_3
    _geom_torsion_atom_site_label_4
    _geom_torsion_site_symmetry_1
    _geom_torsion_site_symmetry_2
    _geom_torsion_site_symmetry_3
    _geom_torsion_site_symmetry_4
    _geom_torsion
    _geom_torsion_publ_flag
    C6 C1 C2 C3 . . . . 0.1(4) ?
    Cl2 C1 C2 C3 . . . . -179.1(2) ?
    C1 C2 C3 C4 . . . . -1.2(5) ?
    C1 C2 C3 Cl1 . . . . 178.1(2) ?
    C2 C3 C4 C5 . . . . 2.1(5) ?
    Cl1 C3 C4 C5 . . . . -177.3(2) ?
    C3 C4 C5 C6 . . . . -1.8(4) ?
    C2 C1 C6 C5 . . . . 0.1(4) ?
    Cl2 C1 C6 C5 . . . . 179.29(19) ?
    C2 C1 C6 S1 . . . . -179.0(2) ?
    Cl2 C1 C6 S1 . . . . 0.2(3) ?
    C4 C5 C6 C1 . . . . 0.8(4) ?
    C4 C5 C6 S1 . . . . 180.0(2) ?
    S1 C7 C8 C9 . . . . -175.6(2) ?
    C7 C8 C9 C10 . . . . 179.3(3) ?
    C8 C9 C10 C11 . . . . -176.5(3) ?
    C9 C10 C11 O4' . . . . -159.7(13) ?
    C9 C10 C11 O3 . . . . 2.6(6) ?
    C9 C10 C11 O4 . . . . 178.3(4) ?
    C8 C7 S1 O1 . . . . -2.3(3) ?
    C8 C7 S1 O2 . . . . -132.6(2) ?
    C8 C7 S1 C6 . . . . 110.9(3) ?
    C1 C6 S1 O1 . . . . -179.8(2) ?
    C5 C6 S1 O1 . . . . 1.1(2) ?
    C1 C6 S1 O2 . . . . -50.6(2) ?
    C5 C6 S1 O2 . . . . 130.3(2) ?
    C1 C6 S1 C7 . . . . 66.3(2) ?
    C5 C6 S1 C7 . . . . -112.8(2) ?
    O4' C11 O4 C12 . . . . 73(3) ?
    O3 C11 O4 C12 . . . . 1.3(9) ?
    C10 C11 O4 C12 . . . . -174.4(5) ?
    C11 O4 C12 C13 . . . . -82.9(10) ?
    O3 C11 O4' C12' . . . . 15(2) ?
    O4 C11 O4' C12' . . . . -105(4) ?
    C10 C11 O4' C12' . . . . 178.7(15) ?
    C11 O4' C12' C13' . . . . 163(2) ?
loop_
    _geom_hbond_atom_site_label_D
    _geom_hbond_atom_site_label_H
    _geom_hbond_atom_site_label_A
    _geom_hbond_site_symmetry_A
    _geom_hbond_distance_DH
    _geom_hbond_distance_HA
    _geom_hbond_distance_DA
    _geom_hbond_angle_DHA
    C7 H7 O1 1_655 0.93 2.36 3.217(4) 153
    C9 H9 O1 1_655 0.93 2.50 3.312(4) 146
_iucr_refine_instructions_details
;
TITL RAGUVARMAN5 in P2(1)
CELL  0.71073   5.7730   9.9390  13.2680   90.000   95.876   90.000
ZERR     2.00   0.0050   0.0050   0.0050    0.000    0.005    0.000
LATT  -1
SYMM  - X, 1/2 + Y, - Z
SFAC  C    H    O    CL   S
UNIT  26   24   8    4    2
MERG   2
OMIT    -3.00  50.00
DFIX 1.45 0.01 O4 C12 O4' C12'
DFIX 1.5 0.02 C12 C13 C12' C13'
DFIX 2.40 0.02 O4 C13 O4' C13'
SIMU 0.02 0.04 O4 > C13'
DELU 0.01 0.01 O4 C11
FMAP   2
PLAN   25
SIZE     0.30   0.30   0.35
ACTA
BOND   $H
CONF
L.S.   4
WGHT    0.028800    0.227700
FVAR       1.00054   0.73862
C1    1    0.539524    0.235745    0.620262    11.00000    0.04496    0.04560 =
         0.06658   -0.01267    0.00988    0.00561
C2    1    0.578645    0.176983    0.713547    11.00000    0.06684    0.06736 =
         0.06552   -0.00845    0.00547    0.01092
AFIX  43
H2    2    0.709702    0.199114    0.757077    11.00000   -1.20000
AFIX   0
C3    1    0.421781    0.085296    0.741532    11.00000    0.09081    0.06656 =
         0.06685    0.00218    0.01720    0.02048
C4    1    0.223523    0.051063    0.680822    11.00000    0.07468    0.06096 =
         0.08396    0.00239    0.03466    0.00219
AFIX  43
H4    2    0.117065   -0.009737    0.702831    11.00000   -1.20000
AFIX   0
C5    1    0.186915    0.109514    0.586225    11.00000    0.04429    0.05770 =
         0.08019   -0.00744    0.02076   -0.00156
AFIX  43
H5    2    0.056140    0.085930    0.543020    11.00000   -1.20000
AFIX   0
C6    1    0.343598    0.203553    0.554563    11.00000    0.03692    0.04450 =
         0.06590   -0.00886    0.01189    0.00608
C7    1    0.511695    0.209725    0.368015    11.00000    0.03295    0.06513 =
         0.06210   -0.00029    0.01116   -0.00041
AFIX  43
H7    2    0.663546    0.238704    0.385833    11.00000   -1.20000
AFIX   0
C8    1    0.470680    0.121736    0.295131    11.00000    0.03453    0.06666 =
         0.05493    0.00524    0.00753   -0.00349
AFIX  43
H8    2    0.317154    0.098142    0.274683    11.00000   -1.20000
AFIX   0
C9    1    0.654558    0.059483    0.244919    11.00000    0.04015    0.06961 =
         0.05264    0.00245    0.01186    0.00019
AFIX  43
H9    2    0.807181    0.084738    0.265554    11.00000   -1.20000
AFIX   0
C10   1    0.620310   -0.030290    0.172158    11.00000    0.04450    0.06924 =
         0.06020    0.00362    0.00878    0.00181
AFIX  43
H10   2    0.468747   -0.053390    0.147790    11.00000   -1.20000
AFIX   0
C11   1    0.816878   -0.095324    0.128205    11.00000    0.06204    0.09632 =
         0.05935   -0.00552    0.01097    0.01933
O1    3    0.071601    0.218089    0.388465    11.00000    0.03057    0.09660 =
         0.07399   -0.00913    0.00725    0.00119
O2    3    0.304984    0.417506    0.439950    11.00000    0.06314    0.05407 =
         0.09782    0.00710    0.01332    0.01205
O3    3    1.017052   -0.076438    0.156003    11.00000    0.05125    0.20142 =
         0.10436   -0.04758    0.00994    0.02815
CL1   4    0.476886    0.006843    0.859125    11.00000    0.15822    0.13250 =
         0.08557    0.03688    0.01939    0.02136
CL2   4    0.745731    0.350128    0.587068    11.00000    0.04899    0.06493 =
         0.08734   -0.01809    0.00717   -0.00960
S1    5    0.286383    0.274170    0.432814    11.00000    0.03184    0.05852 =
         0.06562   -0.00200    0.00885    0.00401
PART    1
O4    3    0.733259   -0.188500    0.055043    21.00000    0.07871    0.06938 =
         0.08774   -0.02654    0.02370   -0.00169
C12   1    0.904402   -0.272081    0.009987    21.00000    0.11996    0.08424 =
         0.11124   -0.03293    0.03596    0.00053
AFIX  23
H12A  2    1.028862   -0.296327    0.061500    21.00000   -1.20000
H12B  2    0.830618   -0.354289   -0.016380    21.00000   -1.20000
AFIX   0
C13   1    0.999889   -0.200081   -0.071032    21.00000    0.14797    0.11887 =
         0.15716   -0.00959    0.08067    0.01441
AFIX  33
H13A  2    1.112686   -0.255611   -0.099494    21.00000   -1.50000
H13B  2    1.073410   -0.118960   -0.044737    21.00000   -1.50000
H13C  2    0.876936   -0.177894   -0.122627    21.00000   -1.50000
AFIX   0
PART    2
O4'   3    0.777350   -0.142161    0.050870   -21.00000    0.08413    0.06229 =
         0.08959   -0.03103    0.00385   -0.00121
C12'  1    0.965832   -0.205030    0.003011   -21.00000    0.10500    0.08884 =
         0.09469   -0.03869    0.04144   -0.00337
AFIX  23
H12C  2    1.063397   -0.257080    0.052538   -21.00000   -1.20000
H12D  2    1.061427   -0.136549   -0.024374   -21.00000   -1.20000
AFIX   0
C13'  1    0.864944   -0.292809   -0.078277   -21.00000    0.16371    0.10880 =
         0.10359   -0.05401    0.01878    0.00937
AFIX  33
H13D  2    0.986583   -0.327428   -0.115177   -21.00000   -1.50000
H13E  2    0.756608   -0.242492   -0.123300   -21.00000   -1.50000
H13F  2    0.785354   -0.366178   -0.049762   -21.00000   -1.50000
HKLF 4
REM  RAGUVARMAN5 in P2(1)
REM R1 =  0.0298 for   2314 Fo > 4sig(Fo)  and  0.0332 for all   2471 data
REM    209 parameters refined using     74 restraints
END
WGHT      0.0287      0.2275
REM Highest difference peak  0.238,  deepest hole -0.214,  1-sigma level  0.032
Q1    1   0.7196  0.2926  0.6396  11.00000  0.05    0.24
Q2    1   0.3340 -0.0429  0.8549  11.00000  0.05    0.23
Q3    1   0.3490  0.2255  0.4975  11.00000  0.05    0.16
Q4    1   0.4107  0.2423  0.3976  11.00000  0.05    0.16
Q5    1   0.3902  0.2668  0.5945  11.00000  0.05    0.15
Q6    1   0.9675 -0.0281  0.1061  11.00000  0.05    0.15
Q7    1   0.0101  0.2422  0.3252  11.00000  0.05    0.14
Q8    1   0.7194  0.3913  0.6531  11.00000  0.05    0.14
Q9    1   0.3441  0.0546  0.8408  11.00000  0.05    0.13
Q10   1   0.8787  0.3642  0.6609  11.00000  0.05    0.13
Q11   1   0.6176  0.4004  0.5773  11.00000  0.05    0.13
Q12   1   0.9576 -0.1385  0.1616  11.00000  0.05    0.12
Q13   1   1.0832 -0.3239  0.0236  11.00000  0.05    0.12
Q14   1   0.4861  0.0695  0.9098  11.00000  0.05    0.11
Q15   1   0.1950  0.2406  0.3678  11.00000  0.05    0.11
Q16   1   0.6381  0.1949  0.4193  11.00000  0.05    0.11
Q17   1   0.4573  0.2073  0.5625  11.00000  0.05    0.10
Q18   1   0.3482  0.1584  0.5626  11.00000  0.05    0.10
Q19   1   0.3314  0.4567  0.5218  11.00000  0.05    0.10
Q20   1   0.6422  0.0469  0.1836  11.00000  0.05    0.10
Q21   1   0.2875  0.3566  0.3787  11.00000  0.05    0.10
Q22   1   0.6950 -0.0743  0.1942  11.00000  0.05    0.09
Q23   1   1.0019  0.0666  0.3548  11.00000  0.05    0.09
Q24   1   1.0230 -0.0417  0.2192  11.00000  0.05    0.09
Q25   1   1.0076 -0.1793  0.2482  11.00000  0.05    0.09
;
data_global
_journal_date_recd_electronic     2013-06-23
_journal_date_accepted     2013-08-01
_journal_name_full     'Acta Crystallographica, Section E'
_journal_year     2013
_journal_volume     69
_journal_issue      9
_journal_page_first     o1387
_journal_page_last     o1387
_journal_paper_category     QO
_journal_paper_doi     10.1107/S1600536813021429
_journal_coeditor_code     PV2638
_publ_contact_author_name     'Aravindhan, S.'
_publ_contact_author_address
;
Department of Physics
Presidency College
Chennai 600 005
India
;
_publ_contact_author_email     'aravindhanpresidency@gmail.com'
_publ_contact_author_fax     ?
_publ_contact_author_phone     '9443203669'
_publ_section_title
;
(2<i>E</i>,4<i>E</i>)-Ethyl 5-(2,4-dichlorophenylsulfonyl)penta-2,4-dienoate
;
loop_
    _publ_author_name
    _publ_author_footnote
    _publ_author_address
    'U. Sankar' .
;
Department of Chemistry
Pachaiyappa's College
Chennai 600 030
India
;
    'V. Sabari' .
;
Department of Physics
Presidency College
Chennai 600 005
India
;
    'S. Mahalakshmi' .
;
Department of Chemistry
Pachaiyappa's College
Chennai 600 030
India
;
    'K. K. Balasubramanian' .
;
Department of Chemistry
B.S. Abdur Rahman University
Chennai 600 048
India
;
    'S. Aravindhan' .
;
Department of Physics
Presidency College
Chennai 600 005
India
;
