# Supplementary material for: (2E,4E)-Ethyl 5-(2,4-di­chloro­phenyl­sulfon­yl)penta-2,4-dienoate
Source: Acta Crystallogr Sect E Struct Rep Online. 2013 Aug 7;69(Pt 9):o1387. doi: 10.1107/S1600536813021429 (PMC3884450; doi:10.1107/S1600536813021429)
Supplement: Supplementary file 2 [file e-69-o1387-Isup2.hkl]

#
# h,k,l, Fc-squared, Fo-squared, sigma(Fo-squared) and status flag
#
data_I
_shelx_title ' RAGUVARMAN5 in P2(1)'
_shelx_refln_list_code          4
_shelx_F_calc_maximum       99.46
_exptl_crystal_F_000       344.00
_reflns_d_resolution_high  0.8409
 
loop_
 _symmetry_equiv_pos_as_xyz
 'x, y, z'
 '-x, y+1/2, -z'
 
_cell_length_a     5.7730
_cell_length_b     9.9390
_cell_length_c    13.2680
_cell_angle_alpha  90.000
_cell_angle_beta   95.876
_cell_angle_gamma  90.000
 
_shelx_F_squared_multiplier     1.000
 
loop_
 _refln_index_h
 _refln_index_k
 _refln_index_l
 _refln_F_squared_calc
 _refln_F_squared_meas
 _refln_F_squared_sigma
 _refln_observed_status
   1 -11   0       20.65       17.07      1.59 o
   2 -11   0        4.88        5.10      1.35 o
   0 -10   0        0.23        1.65      0.56 o
   1 -10   0        1.75        2.14      0.89 o
   2 -10   0       36.37       37.07      2.59 o
   3 -10   0       21.86       23.89      1.27 o
   1  -9   0       75.37       67.66      2.14 o
   2  -9   0        3.84        0.06      1.18 o
   3  -9   0       82.72       81.06      2.53 o
   4  -9   0        6.52        3.70      2.54 o
   0  -8   0       31.98       34.85      1.10 o
   1  -8   0        5.25        5.01      0.60 o
   2  -8   0       15.68       18.17      0.66 o
   3  -8   0       47.86       50.64      1.48 o
   4  -8   0       19.73       21.51      1.52 o
   5  -8   0       10.74       12.01      1.29 o
   1  -7   0      391.54      398.36      7.44 o
   2  -7   0       72.72       65.45      1.76 o
   3  -7   0      167.36      169.90      4.90 o
   4  -7   0       10.67       11.42      1.10 o
   5  -7   0       34.06       31.68      1.32 o
   0  -6   0      111.49      116.36      2.84 o
   1  -6   0       24.29       18.68      0.69 o
   2  -6   0        8.27        9.30      0.42 o
   3  -6   0       38.87       40.03      0.78 o
   4  -6   0        4.71        6.75      0.63 o
   5  -6   0       11.43       12.69      1.35 o
   1  -5   0      848.32      868.86     18.80 o
   2  -5   0       88.35       85.93      1.49 o
   3  -5   0      224.26      216.83      3.34 o
   4  -5   0       66.72       62.52      1.81 o
   5  -5   0       59.69       60.95      1.98 o
   6  -5   0       32.04       34.15      1.99 o
   0  -4   0      294.68      286.64      6.37 o
   1  -4   0      213.08      207.99      3.29 o
   2  -4   0     1200.33     1216.33     14.65 o
   3  -4   0       25.73       25.88      0.87 o
   4  -4   0      130.54      132.15      2.64 o
   5  -4   0       66.46       70.44      2.11 o
   6  -4   0       16.78       17.02      1.21 o
   1  -3   0      114.86      117.70      1.94 o
   2  -3   0       32.98       30.57      0.71 o
   3  -3   0       58.43       50.22      1.33 o
   4  -3   0      538.41      541.97      9.76 o
   5  -3   0       10.78        9.27      0.96 o
   6  -3   0       24.34       19.86      1.69 o
   0  -2   0     1061.61     1094.17     26.76 o
   1  -2   0     1416.22     1409.34     17.38 o
   2  -2   0     1756.10     1860.62     25.09 o
   3  -2   0      448.98      454.24      7.20 o
   4  -2   0      360.95      340.40      5.95 o
   5  -2   0      184.83      176.56      4.03 o
   6  -2   0       50.16       60.62      2.17 o
   1  -1   0     2212.39     2263.30     30.39 o
   2  -1   0      311.91      297.96      3.87 o
   3  -1   0       10.00        9.30      0.67 o
   4  -1   0      328.02      312.03      6.18 o
   5  -1   0      116.41      106.50      2.87 o
   6  -1   0       13.50       14.51      1.17 o
   1   0   0     2329.73     2335.23     28.44 o
   2   0   0      160.45      151.71      2.12 o
   3   0   0       95.01      109.83      2.46 o
   4   0   0      780.04      768.36     13.94 o
   5   0   0      123.76      129.74      3.30 o
   6   0   0        5.06        2.29      0.91 o
   1   1   0     2244.55     2289.65     27.78 o
   2   1   0      315.35      296.95      4.78 o
   3   1   0       10.39        9.41      0.60 o
   4   1   0      328.66      315.23      6.19 o
   5   1   0      117.68      107.40      2.87 o
   6   1   0       13.65       16.91      1.56 o
   0   2   0     1022.33     1099.50     34.11 o
   1   2   0     1441.32     1427.20     18.97 o
   2   2   0     1800.26     1869.88     32.20 o
   3   2   0      462.10      446.75      8.30 o
   4   2   0      358.84      330.96      6.55 o
   5   2   0      182.48      172.12      4.04 o
   6   2   0       49.66       55.91      4.65 o
   1   3   0      109.15      109.05      2.13 o
   2   3   0       35.84       33.81      0.93 o
   3   3   0       62.11       54.61      1.49 o
   4   3   0      535.77      521.51      9.92 o
   5   3   0       12.17       12.80      2.03 o
   6   3   0       25.52       22.11      1.79 o
   0   4   0      280.92      287.91      8.58 o
   1   4   0      209.73      204.93      3.72 o
   2   4   0     1195.86     1208.43     21.14 o
   3   4   0       25.02       24.40      0.94 o
   4   4   0      132.21      135.06      3.08 o
   5   4   0       64.78       67.84      2.70 o
   6   4   0       16.08       15.84      1.61 o
   1   5   0      845.91      859.69     18.31 o
   2   5   0       89.83       84.08      2.40 o
   3   5   0      223.40      216.92      4.28 o
   4   5   0       62.51       59.33      2.38 o
   5   5   0       62.02       65.70      2.88 o
   6   5   0       32.93       34.32      3.04 o
   0   6   0      117.72      132.22      3.88 o
   1   6   0       24.39       20.93      0.79 o
   2   6   0        8.26       10.11      0.74 o
   3   6   0       38.85       42.15      1.72 o
   4   6   0        4.52        5.43      1.54 o
   5   6   0       10.99        8.83      1.82 o
   1   7   0      389.62      394.73     12.14 o
   2   7   0       73.67       63.84      2.05 o
   3   7   0      169.14      173.58      6.35 o
   4   7   0       11.05        8.90      1.68 o
   5   7   0       33.82       30.80      2.73 o
   0   8   0       29.22       33.84      1.46 o
   1   8   0        4.70        4.83      0.82 o
   2   8   0       16.01       21.31      1.79 o
   3   8   0       48.99       53.78      3.05 o
   4   8   0       20.31       26.94      2.40 o
   5   8   0       10.75        6.69      1.81 o
  -2 -11   1        3.62        4.16      1.27 o
  -1 -11   1       10.61        9.66      1.26 o
   0 -11   1        4.03        3.57      0.49 o
   1 -11   1       11.02       11.58      1.35 o
   2 -11   1        1.90        2.23      1.18 o
  -3 -10   1       20.20       22.58      1.12 o
  -2 -10   1       21.95       25.78      2.18 o
  -1 -10   1        2.63        1.69      0.89 o
   0 -10   1        8.67       10.20      0.67 o
   1 -10   1        4.22        2.20      0.88 o
   2 -10   1       11.99        9.37      1.45 o
   3 -10   1        2.60        3.20      0.66 o
  -4  -9   1       18.03       17.92      1.31 o
  -3  -9   1       13.05       14.56      0.99 o
  -2  -9   1       53.94       45.34      2.78 o
  -1  -9   1       47.71       43.97      1.80 o
   0  -9   1       21.94       18.30      0.67 o
   1  -9   1       97.89       83.44      2.50 o
   2  -9   1        3.48        2.44      1.17 o
   3  -9   1       53.63       50.19      1.99 o
   4  -9   1        0.80       -0.66      0.71 o
  -5  -8   1        5.41        4.72      1.02 o
  -4  -8   1        9.46       10.90      1.05 o
  -3  -8   1       12.39       12.38      0.70 o
  -2  -8   1        3.09        3.87      0.73 o
  -1  -8   1        6.58        8.66      0.72 o
   0  -8   1       17.02       18.43      0.63 o
   1  -8   1       30.96       32.61      1.35 o
   2  -8   1      108.46      110.99      2.36 o
   3  -8   1       58.89       58.71      1.66 o
   4  -8   1       17.82       14.48      1.87 o
  -5  -7   1       19.25       21.32      1.21 o
  -4  -7   1       60.31       56.40      2.24 o
  -3  -7   1       81.48       73.50      2.02 o
  -2  -7   1      232.99      225.13      3.74 o
  -1  -7   1      189.17      194.62      4.96 o
   0  -7   1       90.23       84.97      1.76 o
   1  -7   1      428.47      416.66      7.51 o
   2  -7   1       35.94       33.33      0.88 o
   3  -7   1      255.55      246.73      4.92 o
   4  -7   1        0.29        0.44      0.40 o
   5  -7   1       41.76       37.92      1.48 o
  -5  -6   1       21.55       20.20      1.67 o
  -4  -6   1       12.42       12.00      0.77 o
  -3  -6   1        1.46        1.51      0.25 o
  -2  -6   1        3.53        3.66      0.30 o
  -1  -6   1       30.91       24.89      2.07 o
   0  -6   1      217.27      232.61      3.72 o
   1  -6   1      173.95      176.40      2.90 o
   2  -6   1       38.82       36.13      0.84 o
   3  -6   1       35.69       37.61      0.79 o
   4  -6   1       21.78       24.59      1.07 o
   5  -6   1       21.07       22.67      1.20 o
  -6  -5   1       26.85       22.42      1.37 o
  -5  -5   1       11.68       11.40      0.91 o
  -4  -5   1      135.44      124.70      3.20 o
  -3  -5   1      123.59      115.46      1.97 o
  -2  -5   1      380.68      398.12      5.59 o
  -1  -5   1      909.50      932.45     20.08 o
   0  -5   1      202.59      201.41      3.23 o
   1  -5   1      705.68      690.79      9.43 o
   2  -5   1      106.68      101.93      1.57 o
   3  -5   1      524.62      528.26      7.50 o
   4  -5   1       76.59       72.18      1.97 o
   5  -5   1      117.09      114.17      2.93 o
   6  -5   1       29.51       31.89      1.60 o
  -6  -4   1        3.17        4.60      1.00 o
  -5  -4   1       19.22       18.03      1.21 o
  -4  -4   1       31.37       27.55      1.01 o
  -3  -4   1       68.35       78.47      1.64 o
  -2  -4   1      344.47      349.50      4.47 o
  -1  -4   1      277.20      306.78      5.59 o
   0  -4   1       63.10       63.86      1.14 o
   1  -4   1       11.65       14.39      0.46 o
   2  -4   1      205.13      216.11      2.99 o
   3  -4   1      131.92      132.97      2.40 o
   4  -4   1       26.88       28.26      1.34 o
   5  -4   1       31.09       25.54      1.31 o
   6  -4   1       22.33       28.30      1.50 o
  -6  -3   1       28.18       27.13      1.52 o
  -5  -3   1       16.13       13.27      0.97 o
  -4  -3   1      397.03      404.23      9.50 o
  -3  -3   1      541.14      556.70     11.82 o
  -2  -3   1       33.20       29.40      0.71 o
  -1  -3   1      983.44     1010.91     15.26 o
   0  -3   1     1347.75     1418.84     19.45 o
   1  -3   1      863.18      962.45     11.55 o
   2  -3   1        3.83        8.44      0.56 o
   3  -3   1       95.71       84.54      2.25 o
   4  -3   1      148.86      144.84      2.91 o
   5  -3   1       62.26       70.09      2.14 o
   6  -3   1       21.57       23.85      1.45 o
  -6  -2   1       35.96       32.60      1.64 o
  -5  -2   1      220.26      222.86      4.81 o
  -4  -2   1       99.31      109.66      3.49 o
  -3  -2   1      467.06      481.07      8.72 o
  -2  -2   1      713.83      744.73      9.29 o
  -1  -2   1     7022.92     7216.71     97.36 o
   0  -2   1     2885.88     2884.84     51.06 o
   1  -2   1       79.95       83.25      2.15 o
   2  -2   1      786.53      804.13      9.95 o
   3  -2   1       74.55       74.23      1.70 o
   4  -2   1      199.99      207.41      3.76 o
   5  -2   1       49.99       49.52      1.89 o
   6  -2   1       29.28       33.07      1.68 o
  -6  -1   1       20.00       19.88      1.32 o
  -5  -1   1      217.55      212.96      4.64 o
  -4  -1   1      248.56      240.93      4.91 o
  -3  -1   1       57.66       64.11      1.41 o
  -2  -1   1       18.34       32.25      0.82 o
  -1  -1   1     2060.90     2120.86     28.32 o
   0  -1   1      176.54      183.13      4.28 o
   1  -1   1       10.48       10.20      0.25 o
   2  -1   1      529.20      526.06      6.60 o
   3  -1   1      438.13      443.48      9.70 o
   4  -1   1      307.73      300.71      6.05 o
   5  -1   1       34.14       27.91      1.43 o
   6  -1   1       27.72       30.31      1.61 o
  -6   0   1        7.99        6.08      0.92 o
  -5   0   1      814.56      797.91     14.71 o
  -4   0   1        1.67        0.69      0.57 o
  -3   0   1      298.59      302.17      5.76 o
  -2   0   1     2995.69     3159.26     38.40 o
  -1   0   1      633.50      636.90      7.86 o
   1   0   1     1049.12     1133.17     13.94 o
   2   0   1     1762.32     1683.52     20.60 o
   3   0   1       46.12       48.71      1.39 o
   4   0   1      539.32      518.33      9.70 o
   5   0   1        0.95       -1.02      0.68 o
   6   0   1      117.55      123.95      4.12 o
  -6   1   1       21.22       19.35      1.64 o
  -5   1   1      214.22      203.13      4.59 o
  -4   1   1      251.43      240.41      4.93 o
  -3   1   1       55.68       60.27      1.61 o
  -2   1   1       19.23       32.91      0.72 o
  -1   1   1     2075.39     2129.23     28.29 o
   0   1   1      184.48      181.26      4.28 o
   1   1   1       11.96       11.69      0.28 o
   2   1   1      519.78      518.58      7.21 o
   3   1   1      436.87      436.02      8.13 o
   4   1   1      311.16      310.41      6.08 o
   5   1   1       34.94       30.63      1.47 o
   6   1   1       27.54       28.84      1.95 o
  -6   2   1       35.86       32.35      2.03 o
  -5   2   1      219.62      215.57      4.80 o
  -4   2   1       94.56      103.92      2.62 o
  -3   2   1      476.22      477.41      8.79 o
  -2   2   1      731.52      750.55     13.14 o
  -1   2   1     7005.45     7211.60     96.22 o
   0   2   1     2800.57     2837.83     32.82 o
   1   2   1       79.12       84.62      1.17 o
   2   2   1      801.13      792.28     14.07 o
   3   2   1       77.49       75.74      1.87 o
   4   2   1      202.86      201.33      4.32 o
   5   2   1       51.42       50.44      1.86 o
   6   2   1       30.04       31.84      2.07 o
  -6   3   1       28.89       27.93      1.93 o
  -5   3   1       17.26       16.05      2.14 o
  -4   3   1      391.22      386.95      7.58 o
  -3   3   1      537.03      544.61     10.01 o
  -2   3   1       35.08       29.85      1.02 o
  -1   3   1      969.03     1010.97     17.30 o
   0   3   1     1370.53     1443.22     29.49 o
   1   3   1      825.32      914.85     13.92 o
   2   3   1        4.06        8.24      0.67 o
   3   3   1       99.89       91.32      2.10 o
   4   3   1      148.80      147.19      3.34 o
   5   3   1       58.59       65.74      2.71 o
   6   3   1       22.74       26.98      1.92 o
  -6   4   1        3.17        1.57      1.07 o
  -5   4   1       17.70       18.36      1.46 o
  -4   4   1       30.67       27.86      1.16 o
  -3   4   1       67.03       73.96      1.86 o
  -2   4   1      341.03      340.63      6.31 o
  -1   4   1      289.34      316.62      5.50 o
   0   4   1       69.66       73.29      1.57 o
   1   4   1       11.92       14.62      0.62 o
   2   4   1      214.54      218.21      4.11 o
   3   4   1      128.13      129.64      2.85 o
   4   4   1       26.08       24.62      1.14 o
   5   4   1       30.50       25.64      1.81 o
   6   4   1       22.27       26.78      2.56 o
  -6   5   1       26.91       26.23      2.80 o
  -5   5   1       12.24       12.59      1.32 o
  -4   5   1      129.62      121.45      3.73 o
  -3   5   1      122.59      116.30      2.53 o
  -2   5   1      372.80      381.69      8.79 o
  -1   5   1      904.40      916.36     19.57 o
   0   5   1      205.06      207.74      4.38 o
   1   5   1      695.68      687.83     10.25 o
   2   5   1      110.59      101.11      2.76 o
   3   5   1      524.21      527.68      9.62 o
   4   5   1       76.30       69.23      2.59 o
   5   5   1      116.39      111.49      3.90 o
   6   5   1       29.65       27.62      2.87 o
  -5   6   1       21.01       20.66      2.28 o
  -4   6   1       12.33       11.08      1.09 o
  -3   6   1        1.25        1.34      0.60 o
  -2   6   1        2.82        2.56      0.53 o
  -1   6   1       30.45       28.13      0.92 o
   0   6   1      214.68      236.68      5.03 o
   1   6   1      170.25      174.59      4.03 o
   2   6   1       37.67       34.09      1.36 o
   3   6   1       33.96       36.05      2.12 o
   4   6   1       21.49       24.78      2.19 o
   5   6   1       20.58       22.39      2.38 o
  -5   7   1       19.51       23.03      2.48 o
  -4   7   1       60.15       51.31      3.28 o
  -3   7   1       81.77       69.77      3.49 o
  -2   7   1      232.23      231.07      5.41 o
  -1   7   1      187.63      187.87      6.26 o
   0   7   1       89.80       88.67      2.56 o
   1   7   1      426.33      417.20     12.74 o
   2   7   1       35.68       28.34      1.36 o
   3   7   1      252.59      242.64      8.54 o
   4   7   1        0.31       -0.94      1.13 o
   5   7   1       41.56       38.64      3.15 o
  -5   8   1        5.43        5.04      1.69 o
  -4   8   1        9.84        7.69      1.64 o
  -3   8   1       13.17       11.34      1.52 o
  -2   8   1        2.80        2.97      0.97 o
  -1   8   1        6.73       10.46      0.99 o
   0   8   1       16.85       17.98      0.74 o
   1   8   1       31.61       30.93      1.75 o
   2   8   1      111.03      120.06      4.52 o
   3   8   1       59.59       62.96      3.33 o
   4   8   1       17.79       14.56      1.88 o
  -2 -11   2        0.17       -0.77      0.92 o
  -1 -11   2        1.05        1.20      0.89 o
   0 -11   2       12.43       11.54      0.74 o
   1 -11   2       11.24        9.35      1.25 o
   2 -11   2        0.23       -0.09      1.06 o
  -3 -10   2        3.78        6.12      0.67 o
  -2 -10   2        2.96        3.73      1.17 o
  -1 -10   2       16.60       17.55      1.66 o
   0 -10   2        1.01        0.64      0.37 o
   1 -10   2       15.38       19.18      1.62 o
   2 -10   2       10.89       11.88      1.63 o
   3 -10   2       14.02       12.39      1.36 o
  -4  -9   2       38.06       34.48      1.75 o
  -3  -9   2        5.36        5.64      0.71 o
  -2  -9   2      175.35      185.49      7.01 o
  -1  -9   2       42.10       38.68      2.19 o
   0  -9   2       33.36       31.53      0.95 o
   1  -9   2       24.32       24.39      0.77 o
   2  -9   2       25.90       26.93      0.92 o
   3  -9   2       11.78       16.01      1.13 o
   4  -9   2        4.80        3.21      0.86 o
  -5  -8   2        4.18        3.19      1.00 o
  -4  -8   2        2.18        3.82      1.08 o
  -3  -8   2       19.99       20.07      0.93 o
  -2  -8   2        4.55        5.40      0.44 o
  -1  -8   2       31.59       27.12      1.75 o
   0  -8   2       12.65       12.92      0.69 o
   1  -8   2       20.50       21.89      0.66 o
   2  -8   2       44.61       42.05      2.06 o
   3  -8   2        2.22        1.60      0.70 o
   4  -8   2        6.31        7.14      0.99 o
  -5  -7   2        1.74       -0.79      0.53 o
  -4  -7   2      112.65      114.13      3.57 o
  -3  -7   2       18.18       17.03      0.91 o
  -2  -7   2      246.60      239.09      5.59 o
  -1  -7   2       34.71       31.03      1.15 o
   0  -7   2      480.10      474.34      8.60 o
   1  -7   2      299.24      300.94      4.91 o
   2  -7   2      205.75      210.57      3.19 o
   3  -7   2      183.39      176.68      6.29 o
   4  -7   2       20.20       20.49      2.18 o
   5  -7   2       41.75       49.57      1.73 o
  -5  -6   2        3.44        1.88      1.04 o
  -4  -6   2       28.95       24.95      1.06 o
  -3  -6   2       31.54       33.29      0.71 o
  -2  -6   2       16.68       21.96      0.64 o
  -1  -6   2        1.72        1.16      0.46 o
   0  -6   2        6.62        6.52      0.56 o
   1  -6   2       40.53       41.50      0.93 o
   2  -6   2      234.32      243.75      3.61 o
   3  -6   2       16.82       17.26      0.61 o
   4  -6   2       19.14       17.46      0.94 o
   5  -6   2       28.02       30.35      1.38 o
  -6  -5   2       54.59       58.69      2.13 o
  -5  -5   2        9.95        8.11      0.81 o
  -4  -5   2      222.26      229.31      4.70 o
  -3  -5   2        4.18        5.45      0.39 o
  -2  -5   2      301.18      286.42      4.15 o
  -1  -5   2      187.77      192.42      5.57 o
   0  -5   2      954.84      982.97     17.40 o
   1  -5   2      151.56      146.96      2.50 o
   2  -5   2      384.52      384.42      5.55 o
   3  -5   2      511.37      505.39      6.58 o
   4  -5   2       22.71       26.19      1.37 o
   5  -5   2       51.07       51.35      1.82 o
   6  -5   2        0.50        0.56      0.75 o
  -6  -4   2        7.63        6.56      0.92 o
  -5  -4   2       30.68       29.49      1.37 o
  -4  -4   2        8.56       10.71      0.81 o
  -3  -4   2      189.16      177.93      3.67 o
  -2  -4   2      158.52      153.08      2.14 o
  -1  -4   2        5.77        4.95      0.62 o
   0  -4   2       37.25       32.53      0.57 o
   1  -4   2      110.92      111.98      1.79 o
   2  -4   2       61.58       64.90      1.10 o
   3  -4   2      346.19      330.04      4.78 o
   4  -4   2      144.14      146.61      2.81 o
   5  -4   2       31.96       34.60      2.25 o
   6  -4   2       32.42       35.96      1.79 o
  -6  -3   2       87.30       90.25      2.73 o
  -5  -3   2        8.12        9.03      0.86 o
  -4  -3   2       57.67       52.24      1.40 o
  -3  -3   2       33.04       36.84      1.02 o
  -2  -3   2      687.55      731.23     10.04 o
  -1  -3   2     1328.49     1399.23     18.62 o
   0  -3   2       11.46        9.62      0.38 o
   1  -3   2      300.04      297.19      3.79 o
   2  -3   2      300.45      275.16      3.62 o
   3  -3   2       16.07       20.86      0.69 o
   4  -3   2       52.89       47.96      1.88 o
   5  -3   2      152.10      141.87      3.52 o
   6  -3   2       34.49       43.47      1.88 o
  -6  -2   2       16.04       15.64      1.22 o
  -5  -2   2      328.97      341.93      6.89 o
  -4  -2   2      108.47      100.27      3.16 o
  -3  -2   2     1391.41     1476.06     22.17 o
  -2  -2   2      721.38      811.99      9.94 o
  -1  -2   2     7074.37     7231.58    131.45 o
   0  -2   2     6466.80     6370.66    113.59 o
   1  -2   2     1135.61     1083.98     13.16 o
   2  -2   2      301.56      329.22      4.19 o
   3  -2   2      449.70      502.28      9.24 o
   4  -2   2      212.14      196.82      4.15 o
   5  -2   2       42.98       43.79      1.71 o
   6  -2   2       31.54       34.27      2.04 o
  -6  -1   2        2.40        1.04      0.73 o
  -5  -1   2      273.95      274.25      5.69 o
  -4  -1   2      287.68      282.20      5.64 o
  -3  -1   2      172.00      154.40      3.07 o
  -2  -1   2      458.67      462.73      5.87 o
  -1  -1   2     2475.62     2672.22     39.37 o
   0  -1   2      397.88      437.07      6.13 o
   1  -1   2     1729.35     1660.02     18.75 o
   2  -1   2      478.20      528.98      6.46 o
   3  -1   2      276.56      275.24      5.25 o
   4  -1   2       99.39       96.69      2.47 o
   5  -1   2       65.15       60.70      2.03 o
   6  -1   2       58.73       53.76      2.07 o
  -6   0   2       28.74       23.75      2.16 o
  -5   0   2      628.85      621.11     11.68 o
  -4   0   2        3.15       -0.02      0.55 o
  -3   0   2      632.18      630.35     11.36 o
  -2   0   2      503.90      461.39      6.89 o
  -1   0   2      555.03      620.74      9.34 o
   0   0   2      496.42      502.97      6.86 o
   1   0   2     9891.80     9753.16    109.56 o
   2   0   2     3523.22     3649.16     54.51 o
   3   0   2        2.37        5.49      0.53 o
   4   0   2      318.37      321.54      6.36 o
   5   0   2       17.38       16.38      1.10 o
   6   0   2      104.72      102.38      3.01 o
  -6   1   2        2.55       -0.45      0.99 o
  -5   1   2      269.12      267.77      8.73 o
  -4   1   2      294.60      282.09      5.64 o
  -3   1   2      171.13      150.76      3.20 o
  -2   1   2      458.75      461.12      8.40 o
  -1   1   2     2442.48     2656.15     35.38 o
   0   1   2      425.56      466.01      6.14 o
   1   1   2     1753.99     1674.77     17.48 o
   2   1   2      473.08      508.87      9.36 o
   3   1   2      278.73      280.56      5.39 o
   4   1   2       98.74       95.08      2.48 o
   5   1   2       65.79       63.98      2.05 o
   6   1   2       60.73       58.86      2.64 o
  -6   2   2       15.75       14.69      1.50 o
  -5   2   2      322.58      340.37      6.89 o
  -4   2   2      108.32       99.76      2.49 o
  -3   2   2     1401.23     1438.97     25.51 o
  -2   2   2      716.28      772.30     14.04 o
  -1   2   2     7134.34     7311.31     96.85 o
   0   2   2     6470.83     6353.99     77.10 o
   1   2   2     1126.08     1079.08     12.21 o
   2   2   2      310.46      329.01      6.07 o
   3   2   2      462.31      500.57      9.20 o
   4   2   2      212.54      188.54      4.13 o
   5   2   2       40.99       42.14      1.66 o
   6   2   2       31.35       32.15      2.11 o
  -6   3   2       88.43       92.52      3.90 o
  -5   3   2        7.91        9.38      1.15 o
  -4   3   2       57.99       47.99      1.63 o
  -3   3   2       33.32       36.65      1.41 o
  -2   3   2      715.60      744.52     13.00 o
  -1   3   2     1338.23     1385.12     18.62 o
   0   3   2        9.91        8.04      0.27 o
   1   3   2      304.36      297.06      4.55 o
   2   3   2      310.20      278.63      5.17 o
   3   3   2       16.03       18.73      0.88 o
   4   3   2       53.99       45.12      1.58 o
   5   3   2      151.82      150.39      6.84 o
   6   3   2       35.07       38.78      2.65 o
  -6   4   2        7.48        4.73      1.24 o
  -5   4   2       29.09       33.63      1.90 o
  -4   4   2        8.24        9.79      0.72 o
  -3   4   2      193.01      187.61      3.74 o
  -2   4   2      163.01      152.35      3.01 o
  -1   4   2        4.85        4.24      0.31 o
   0   4   2       34.03       30.85      0.55 o
   1   4   2      113.13      113.20      1.87 o
   2   4   2       66.37       67.39      1.56 o
   3   4   2      344.14      323.70      6.23 o
   4   4   2      143.24      142.83      3.30 o
   5   4   2       31.65       34.35      1.96 o
   6   4   2       32.79       35.16      2.24 o
  -6   5   2       54.74       50.30      3.68 o
  -5   5   2        9.70        8.77      1.19 o
  -4   5   2      219.43      230.48      6.54 o
  -3   5   2        3.45        4.22      0.48 o
  -2   5   2      296.46      274.45      6.53 o
  -1   5   2      175.79      183.79      3.44 o
   0   5   2      944.15      990.44     16.63 o
   1   5   2      157.35      155.84      2.85 o
   2   5   2      392.67      392.05     14.74 o
   3   5   2      514.65      519.24      9.36 o
   4   5   2       20.45       26.87      1.64 o
   5   5   2       51.25       53.35      3.13 o
   6   5   2        0.48       -1.10      1.26 o
  -5   6   2        3.52        0.46      1.26 o
  -4   6   2       28.48       27.85      1.74 o
  -3   6   2       31.35       33.16      2.61 o
  -2   6   2       16.90       21.96      1.11 o
  -1   6   2        1.62        0.09      0.29 o
   0   6   2        6.74        6.83      0.45 o
   1   6   2       38.36       39.88      1.40 o
   2   6   2      233.33      231.23      6.27 o
   3   6   2       16.59       19.17      1.25 o
   4   6   2       19.32       16.61      1.82 o
   5   6   2       28.11       27.92      2.68 o
  -5   7   2        1.72       -0.46      1.36 o
  -4   7   2      111.49      119.90      5.20 o
  -3   7   2       17.94       21.39      1.86 o
  -2   7   2      250.67      244.67      5.71 o
  -1   7   2       33.70       30.47      1.67 o
   0   7   2      480.63      483.00     10.06 o
   1   7   2      301.80      312.53      7.63 o
   2   7   2      204.73      199.10      9.64 o
   3   7   2      182.16      187.27      6.80 o
   4   7   2       20.23       20.88      2.11 o
   5   7   2       41.79       50.08      3.58 o
  -5   8   2        4.12        3.80      1.63 o
  -4   8   2        2.11        2.81      1.31 o
  -3   8   2       20.90       24.88      2.13 o
  -2   8   2        4.45        5.62      1.11 o
  -1   8   2       32.87       31.73      1.71 o
   0   8   2       12.70       13.33      0.73 o
   1   8   2       20.63       22.26      1.53 o
   2   8   2       44.61       41.39      2.48 o
   3   8   2        2.16        3.17      1.22 o
   4   8   2        6.72        7.45      1.65 o
  -2 -11   3        1.37        1.06      1.07 o
  -1 -11   3        0.93        0.81      0.86 o
   0 -11   3        4.05        3.38      0.59 o
   1 -11   3       10.17        8.96      1.32 o
   2 -11   3        0.75       -0.49      1.07 o
  -3 -10   3       14.82       16.66      1.06 o
  -2 -10   3        9.90        4.97      1.24 o
  -1 -10   3       62.88       62.28      3.07 o
   0 -10   3       14.21       15.45      0.99 o
   1 -10   3       51.98       54.36      1.40 o
   2 -10   3        3.94        3.29      0.65 o
   3 -10   3       13.19       15.13      1.19 o
  -4  -9   3       43.89       44.61      2.65 o
  -3  -9   3        1.96        2.91      0.64 o
  -2  -9   3       35.17       33.81      1.04 o
  -1  -9   3       11.55        8.39      0.68 o
   0  -9   3      152.84      150.37      3.07 o
   1  -9   3       22.28       22.73      0.85 o
   2  -9   3       53.31       53.74      1.47 o
   3  -9   3        0.64        0.44      0.63 o
   4  -9   3       16.73       19.26      1.53 o
  -4  -8   3        1.69        1.79      0.77 o
  -3  -8   3        3.99        2.09      0.65 o
  -2  -8   3       12.89       16.20      1.24 o
  -1  -8   3       22.33       24.43      0.92 o
   0  -8   3       42.54       39.33      1.12 o
   1  -8   3        4.52        6.08      0.43 o
   2  -8   3       21.52       20.03      0.89 o
   3  -8   3       24.93       24.50      1.59 o
   4  -8   3       63.54       57.48      2.41 o
  -5  -7   3       25.53       26.52      1.27 o
  -4  -7   3       60.77       62.68      1.70 o
  -3  -7   3       67.64       63.57      2.09 o
  -2  -7   3      302.77      305.16      5.02 o
  -1  -7   3        5.08        7.54      1.03 o
   0  -7   3      249.61      247.43      4.73 o
   1  -7   3       57.52       53.96      1.22 o
   2  -7   3      416.93      418.42      6.01 o
   3  -7   3      194.17      203.60      5.30 o
   4  -7   3       19.45       20.21      1.00 o
   5  -7   3       28.94       27.85      1.35 o
  -5  -6   3        3.04        3.29      0.65 o
  -4  -6   3       21.49       25.36      1.10 o
  -3  -6   3        0.32        0.39      0.30 o
  -2  -6   3       39.20       39.71      1.04 o
  -1  -6   3        3.64        4.11      0.37 o
   0  -6   3       64.54       65.71      1.07 o
   1  -6   3      158.49      159.78      4.20 o
   2  -6   3      381.41      402.62      6.23 o
   3  -6   3       78.38       84.99      1.83 o
   4  -6   3       36.27       34.34      1.35 o
   5  -6   3        9.70       10.49      0.95 o
  -6  -5   3       64.24       70.72      3.01 o
  -5  -5   3       48.63       43.49      1.65 o
  -4  -5   3      171.03      154.75      3.45 o
  -3  -5   3       29.42       28.98      0.84 o
  -2  -5   3     1074.53     1065.02     17.76 o
  -1  -5   3      123.92      122.32      2.73 o
   0  -5   3      558.41      552.41     10.31 o
   1  -5   3        7.95        7.32      0.28 o
   2  -5   3      295.63      285.90      3.91 o
   3  -5   3       75.06       68.78      1.54 o
   4  -5   3      124.17      118.84      2.87 o
   5  -5   3       20.32       22.45      1.69 o
  -6  -4   3        7.84       10.47      1.06 o
  -5  -4   3       36.92       37.03      1.53 o
  -4  -4   3        0.70        0.62      0.39 o
  -3  -4   3       24.00       20.25      1.20 o
  -2  -4   3      565.02      619.32     10.04 o
  -1  -4   3     1189.83     1170.24     18.62 o
   0  -4   3      218.44      225.05      3.53 o
   1  -4   3      393.04      394.31      5.03 o
   2  -4   3       42.15       41.54      0.82 o
   3  -4   3      138.02      150.50      2.47 o
   4  -4   3        3.48        4.07      0.90 o
   5  -4   3        7.90        7.53      1.06 o
   6  -4   3       12.87       14.93      1.22 o
  -6  -3   3       29.46       26.80      1.55 o
  -5  -3   3        8.87        8.12      0.83 o
  -4  -3   3       66.38       67.51      2.16 o
  -3  -3   3       60.76       58.84      1.63 o
  -2  -3   3      611.17      646.31     14.05 o
  -1  -3   3      231.28      223.63      5.42 o
   0  -3   3     1897.71     1847.50     27.41 o
   1  -3   3      231.89      238.58      3.06 o
   2  -3   3        3.00        2.01      0.27 o
   3  -3   3       26.98       27.77      0.82 o
   4  -3   3      148.37      147.26      3.87 o
   5  -3   3       95.13       91.11      2.63 o
   6  -3   3       44.91       47.08      2.39 o
  -6  -2   3       69.33       66.54      2.33 o
  -5  -2   3      133.23      132.23      3.28 o
  -4  -2   3       51.14       53.70      1.43 o
  -3  -2   3      392.14      373.47      8.22 o
  -2  -2   3     2423.13     2604.49     66.09 o
  -1  -2   3     1039.64     1027.17     32.29 o
   0  -2   3     3897.95     3953.27     52.48 o
   1  -2   3     1193.81     1221.23     13.80 o
   2  -2   3      346.38      351.30      5.43 o
   3  -2   3      279.94      279.08      4.19 o
   4  -2   3       43.74       42.22      1.51 o
   5  -2   3      111.16      110.06      2.95 o
   6  -2   3       36.12       40.64      1.86 o
  -6  -1   3       68.72       73.62      2.46 o
  -5  -1   3      157.92      152.62      3.63 o
  -4  -1   3       60.81       60.93      1.80 o
  -3  -1   3       69.59       74.10      1.63 o
  -2  -1   3       76.02       68.92      1.26 o
  -1  -1   3      197.50      212.62      3.47 o
   0  -1   3       74.74       70.50      1.15 o
   1  -1   3      959.58      947.24     10.85 o
   2  -1   3      806.40      818.36     13.51 o
   3  -1   3      268.75      272.11      4.56 o
   4  -1   3       20.48       19.61      1.03 o
   5  -1   3       55.20       60.54      2.05 o
   6  -1   3       25.92       28.05      1.58 o
  -6   0   3      116.53      131.01      4.53 o
  -5   0   3       98.32      108.52      2.91 o
  -4   0   3      580.58      561.48     10.44 o
  -3   0   3     1040.82     1067.88     18.85 o
  -2   0   3      163.18      152.58      3.48 o
  -1   0   3     3093.50     3159.54     61.09 o
   0   0   3       55.26       47.59      1.00 o
   1   0   3      925.77      890.47      9.45 o
   2   0   3       89.05       99.90      3.03 o
   3   0   3        7.48        1.71      0.42 o
   4   0   3      287.95      271.76      5.53 o
   5   0   3      170.51      165.33      3.95 o
   6   0   3       12.33       14.59      1.68 o
  -6   1   3       70.32       73.86      3.07 o
  -5   1   3      158.66      148.54      3.60 o
  -4   1   3       60.72       59.80      1.80 o
  -3   1   3       73.00       74.89      1.89 o
  -2   1   3       77.90       70.74      1.65 o
  -1   1   3      205.87      224.30      4.59 o
   0   1   3       73.85       70.77      1.15 o
   1   1   3      971.46      961.80     10.12 o
   2   1   3      790.94      794.58     14.30 o
   3   1   3      272.86      260.00      5.22 o
   4   1   3       21.50       19.18      1.04 o
   5   1   3       55.56       58.99      2.02 o
   6   1   3       27.18       34.58      2.14 o
  -6   2   3       70.20       66.77      2.91 o
  -5   2   3      130.34      131.61      3.28 o
  -4   2   3       48.91       51.29      1.64 o
  -3   2   3      394.26      370.38      6.99 o
  -2   2   3     2422.98     2515.60     44.18 o
  -1   2   3     1060.34     1086.34     16.54 o
   0   2   3     3871.23     3910.85     47.52 o
   1   2   3     1202.78     1218.96     14.75 o
   2   2   3      342.80      336.07      6.40 o
   3   2   3      282.17      279.62      5.45 o
   4   2   3       44.79       44.28      1.54 o
   5   2   3      109.32      113.21      2.99 o
   6   2   3       36.15       39.05      2.30 o
  -6   3   3       29.05       31.58      3.11 o
  -5   3   3        8.05        8.78      1.12 o
  -4   3   3       66.04       65.56      1.89 o
  -3   3   3       63.27       58.82      1.59 o
  -2   3   3      600.97      618.35     11.27 o
  -1   3   3      223.09      220.90      3.52 o
   0   3   3     1904.66     1854.62     27.10 o
   1   3   3      224.88      226.95      4.29 o
   2   3   3        3.88        3.24      0.65 o
   3   3   3       27.80       28.26      1.06 o
   4   3   3      149.63      140.80      3.31 o
   5   3   3       95.18       92.79      3.31 o
   6   3   3       43.85       43.17      3.80 o
  -6   4   3        7.55       13.11      1.52 o
  -5   4   3       35.87       37.75      1.98 o
  -4   4   3        0.68        1.65      0.48 o
  -3   4   3       27.57       24.03      0.95 o
  -2   4   3      574.21      607.76     10.95 o
  -1   4   3     1174.79     1146.34     20.15 o
   0   4   3      208.37      215.81      3.46 o
   1   4   3      396.82      397.28      7.02 o
   2   4   3       42.38       38.37      1.14 o
   3   4   3      140.30      150.35      3.24 o
   4   4   3        3.29        3.60      1.03 o
   5   4   3        9.05        7.76      1.19 o
   6   4   3       12.92       13.16      2.24 o
  -6   5   3       63.22       72.29      4.32 o
  -5   5   3       47.45       48.45      3.74 o
  -4   5   3      171.20      159.41      4.47 o
  -3   5   3       30.58       29.81      1.02 o
  -2   5   3     1062.80     1037.72     22.61 o
  -1   5   3      124.28      122.43      3.02 o
   0   5   3      543.59      564.32      8.42 o
   1   5   3        8.23        8.59      1.51 o
   2   5   3      299.13      281.81      6.65 o
   3   5   3       75.62       72.58      1.88 o
   4   5   3      121.44      120.44      3.70 o
   5   5   3       19.58       19.91      2.33 o
  -5   6   3        3.25        2.03      1.37 o
  -4   6   3       21.46       30.80      2.43 o
  -3   6   3        0.29       -0.13      1.22 o
  -2   6   3       37.79       32.96      1.42 o
  -1   6   3        4.63        6.14      0.51 o
   0   6   3       63.13       65.27      1.76 o
   1   6   3      157.74      165.34      3.10 o
   2   6   3      379.88      391.69      9.05 o
   3   6   3       76.97       82.80      2.74 o
   4   6   3       36.03       36.64      2.71 o
   5   6   3       10.26       10.48      1.96 o
  -5   7   3       25.27       27.74      2.60 o
  -4   7   3       61.21       68.71      3.72 o
  -3   7   3       67.16       64.09      3.33 o
  -2   7   3      302.13      296.59     11.42 o
  -1   7   3        4.82        5.78      1.20 o
   0   7   3      252.08      255.33      5.54 o
   1   7   3       57.93       55.21      1.61 o
   2   7   3      413.83      404.49     13.17 o
   3   7   3      191.20      201.95      7.44 o
   4   7   3       19.25       21.60      2.17 o
   5   7   3       28.22       26.69      2.69 o
  -4   8   3        1.73        0.49      1.23 o
  -3   8   3        4.27        2.09      1.12 o
  -2   8   3       13.27       15.00      1.55 o
  -1   8   3       23.58       25.68      1.65 o
   0   8   3       43.45       39.03      1.30 o
   1   8   3        4.87        6.49      0.97 o
   2   8   3       20.90       18.20      1.64 o
   3   8   3       26.53       30.69      2.36 o
   4   8   3       64.30       63.35      3.72 o
  -1 -11   4        0.97        1.08      0.94 o
   0 -11   4        1.48        0.89      0.59 o
   1 -11   4        9.63        6.76      0.76 o
  -3 -10   4        4.85        5.30      0.78 o
  -2 -10   4        6.92        6.42      0.70 o
  -1 -10   4       35.08       41.31      2.49 o
   0 -10   4       11.44        7.09      0.75 o
   1 -10   4       21.64       25.67      1.28 o
   2 -10   4        2.47        3.66      0.69 o
   3 -10   4       24.91       28.66      1.56 o
  -4  -9   4       19.72       21.59      1.48 o
  -3  -9   4        6.95        4.71      0.80 o
  -2  -9   4       20.93       19.71      1.11 o
  -1  -9   4       79.62       83.94      2.45 o
   0  -9   4      146.23      149.01      3.48 o
   1  -9   4        0.41        0.37      0.43 o
   2  -9   4       56.93       59.86      2.10 o
   3  -9   4        1.14        0.94      0.69 o
  -4  -8   4        5.52        5.69      0.97 o
  -3  -8   4        0.70        0.65      0.60 o
  -2  -8   4       30.00       34.34      2.74 o
  -1  -8   4       50.15       46.82      1.97 o
   0  -8   4       45.54       50.64      1.42 o
   1  -8   4       61.00       61.50      1.41 o
   2  -8   4       33.82       34.24      1.22 o
   3  -8   4        8.47        5.46      0.88 o
   4  -8   4       38.50       38.86      2.02 o
  -5  -7   4       70.64       70.25      2.11 o
  -4  -7   4       52.32       50.39      1.53 o
  -3  -7   4      255.58      254.12      6.77 o
  -2  -7   4      261.20      279.36      9.74 o
  -1  -7   4       83.51       73.74      2.76 o
   0  -7   4      154.80      150.59      2.96 o
   1  -7   4        7.73        6.91      0.54 o
   2  -7   4      290.15      285.92      7.53 o
   3  -7   4       27.88       27.19      1.02 o
   4  -7   4        3.81        4.70      0.83 o
   5  -7   4        6.61        7.86      0.87 o
  -5  -6   4        0.21        0.86      0.74 o
  -4  -6   4       10.91        9.58      0.76 o
  -3  -6   4       21.51       23.57      0.88 o
  -2  -6   4      188.74      189.03      3.20 o
  -1  -6   4      118.05      111.84      2.35 o
   0  -6   4       77.60       67.19      1.19 o
   1  -6   4       13.67       12.13      0.43 o
   2  -6   4       77.02       75.73      1.20 o
   3  -6   4       58.44       54.95      1.59 o
   4  -6   4      138.32      147.60      3.40 o
   5  -6   4       23.43       21.43      1.24 o
  -6  -5   4       13.76       14.63      1.20 o
  -5  -5   4       46.88       50.75      1.78 o
  -4  -5   4       54.10       61.53      1.83 o
  -3  -5   4      229.93      224.84      4.51 o
  -2  -5   4      403.47      396.05     13.17 o
  -1  -5   4      128.31      130.57      2.94 o
   0  -5   4      503.62      483.74      9.51 o
   1  -5   4      112.54      110.88      1.65 o
   2  -5   4      294.06      305.49      3.78 o
   3  -5   4       18.69       18.89      0.72 o
   4  -5   4      188.23      181.10      3.98 o
   5  -5   4       56.38       61.29      2.05 o
  -6  -4   4       44.91       50.07      1.99 o
  -5  -4   4       24.07       21.44      1.19 o
  -4  -4   4       15.24       17.11      0.96 o
  -3  -4   4      173.48      181.47      3.23 o
  -2  -4   4     1113.08     1155.15     37.50 o
  -1  -4   4      961.19      998.94     14.91 o
   0  -4   4      396.34      422.74      7.84 o
   1  -4   4      831.05      877.66     10.74 o
   2  -4   4      256.30      251.78      4.97 o
   3  -4   4       72.98       77.62      1.94 o
   4  -4   4        5.63        4.57      0.71 o
   5  -4   4       21.37       23.36      1.32 o
   6  -4   4       16.97       20.05      1.38 o
  -6  -3   4       37.68       43.68      1.86 o
  -5  -3   4       93.87       91.93      2.57 o
  -4  -3   4        9.93        9.49      0.65 o
  -3  -3   4       12.33       10.21      0.57 o
  -2  -3   4       66.64       64.12      1.57 o
  -1  -3   4       92.62       86.86      1.94 o
   0  -3   4      470.04      475.31      6.57 o
   1  -3   4      124.69      127.09      1.68 o
   2  -3   4      158.30      173.25      2.51 o
   3  -3   4      114.86      115.22      2.04 o
   4  -3   4      187.48      186.46      4.06 o
   5  -3   4       22.00       26.87      1.39 o
   6  -3   4       13.45       13.94      1.59 o
  -6  -2   4       85.68       90.43      2.77 o
  -5  -2   4       82.64       85.52      2.46 o
  -4  -2   4      117.49      108.08      2.62 o
  -3  -2   4      125.39      123.20      2.37 o
  -2  -2   4      451.40      489.51     11.00 o
  -1  -2   4     1736.33     1684.39     25.26 o
   0  -2   4      762.82      783.16     10.51 o
   1  -2   4     1988.81     2008.29     22.29 o
   2  -2   4        1.89        2.84      0.30 o
   3  -2   4      442.02      457.98     11.18 o
   4  -2   4       16.33       20.06      1.08 o
   5  -2   4      103.86      100.86      2.84 o
   6  -2   4       15.55       13.99      1.23 o
  -6  -1   4       72.98       75.26      2.48 o
  -5  -1   4       34.59       32.76      1.50 o
  -4  -1   4       21.37       21.63      1.54 o
  -3  -1   4      100.18      108.11      3.28 o
  -2  -1   4      696.02      772.69     16.78 o
  -1  -1   4       37.70       35.54      0.82 o
   0  -1   4       22.96       23.76      0.52 o
   1  -1   4      693.48      733.50      7.87 o
   2  -1   4       29.01       22.76      0.67 o
   3  -1   4      167.74      170.98      3.64 o
   4  -1   4       36.00       32.68      1.34 o
   5  -1   4      161.18      160.51      3.92 o
   6  -1   4        6.32        5.78      0.95 o
  -6   0   4       99.84      100.80      3.00 o
  -5   0   4      157.30      155.09      5.08 o
  -4   0   4     1275.24     1254.52     22.29 o
  -3   0   4     2631.44     2642.45     45.74 o
  -2   0   4      297.94      331.61      5.35 o
  -1   0   4     1843.03     1792.58     26.63 o
   0   0   4     2753.53     2857.30     38.66 o
   1   0   4     2005.68     1850.14     19.44 o
   2   0   4       51.10       42.64      1.21 o
   3   0   4      361.56      351.83      6.75 o
   4   0   4        4.44        1.76      0.92 o
   5   0   4      187.50      199.33      4.59 o
   6   0   4       22.80       24.22      1.84 o
  -6   1   4       74.88       75.96      3.07 o
  -5   1   4       36.35       36.05      1.54 o
  -4   1   4       20.10       22.32      1.12 o
  -3   1   4      100.52      105.41      2.46 o
  -2   1   4      706.77      777.67     13.73 o
  -1   1   4       36.92       32.82      0.80 o
   0   1   4       22.68       24.10      0.58 o
   1   1   4      700.75      734.94      8.38 o
   2   1   4       32.24       25.05      0.88 o
   3   1   4      166.87      170.34      3.64 o
   4   1   4       36.59       33.08      1.33 o
   5   1   4      162.36      160.93      3.90 o
   6   1   4        6.47        6.09      1.23 o
  -6   2   4       85.84       89.58      8.58 o
  -5   2   4       85.63       85.80      2.48 o
  -4   2   4      115.60      100.15      2.58 o
  -3   2   4      122.81      121.09      2.73 o
  -2   2   4      464.08      491.95      8.89 o
  -1   2   4     1777.13     1720.12     28.95 o
   0   2   4      747.15      768.90     11.57 o
   1   2   4     1985.89     1931.74     29.39 o
   2   2   4        1.21        1.50      0.35 o
   3   2   4      448.02      458.73      8.56 o
   4   2   4       17.06       20.41      1.07 o
   5   2   4      101.07      100.39      3.52 o
   6   2   4       16.11       13.98      1.59 o
  -6   3   4       37.50       43.34      2.40 o
  -5   3   4       94.37       92.17      3.26 o
  -4   3   4        9.97       10.78      0.79 o
  -3   3   4       11.16        8.97      0.64 o
  -2   3   4       73.19       65.06      1.59 o
  -1   3   4       86.10       81.89      1.82 o
   0   3   4      489.20      480.40      8.38 o
   1   3   4      123.46      123.73      2.54 o
   2   3   4      168.07      174.81      3.02 o
   3   3   4      114.03      113.34      2.66 o
   4   3   4      190.10      177.63      4.13 o
   5   3   4       23.49       27.28      1.83 o
   6   3   4       13.44       14.84      2.49 o
  -6   4   4       43.98       50.47      2.63 o
  -5   4   4       23.94       22.63      1.61 o
  -4   4   4       14.76       17.98      1.29 o
  -3   4   4      173.06      180.41      3.75 o
  -2   4   4     1111.34     1138.85     20.05 o
  -1   4   4      959.48      986.16     17.34 o
   0   4   4      384.07      401.31      7.29 o
   1   4   4      823.71      861.07     15.10 o
   2   4   4      255.79      253.48      4.83 o
   3   4   4       73.57       76.92      2.02 o
   4   4   4        4.88        4.97      0.91 o
   5   4   4       19.97       25.26      1.74 o
   6   4   4       16.43       15.11      2.33 o
  -6   5   4       13.48       12.46      2.18 o
  -5   5   4       46.65       47.84      2.32 o
  -4   5   4       54.76       66.85      2.51 o
  -3   5   4      233.56      231.02      4.77 o
  -2   5   4      403.68      392.39      7.21 o
  -1   5   4      127.13      125.80      2.54 o
   0   5   4      494.76      495.76      7.47 o
   1   5   4      113.38      109.21      2.30 o
   2   5   4      297.53      312.17      5.78 o
   3   5   4       18.84       19.60      0.96 o
   4   5   4      187.01      176.47     10.86 o
   5   5   4       55.22       50.17      3.49 o
  -5   6   4        0.20        0.28      1.34 o
  -4   6   4       10.46       10.82      1.71 o
  -3   6   4       22.75       24.13      1.45 o
  -2   6   4      189.53      192.07      4.73 o
  -1   6   4      117.35      111.38      2.88 o
   0   6   4       80.31       71.13      1.91 o
   1   6   4       14.39       12.96      0.64 o
   2   6   4       76.03       73.68      2.61 o
   3   6   4       58.88       59.62      2.26 o
   4   6   4      141.29      152.21      6.27 o
   5   6   4       23.76       20.01      2.32 o
  -5   7   4       70.93       65.70      4.16 o
  -4   7   4       54.05       53.09      3.34 o
  -3   7   4      251.59      263.06      9.01 o
  -2   7   4      258.40      256.83      9.03 o
  -1   7   4       84.34       75.45      2.09 o
   0   7   4      157.64      153.08      8.32 o
   1   7   4        7.39        7.56      0.50 o
   2   7   4      295.19      279.10      9.49 o
   3   7   4       27.56       25.20      2.23 o
   4   7   4        3.66        5.07      1.42 o
   5   7   4        6.43        8.62      1.93 o
  -4   8   4        5.63        6.04      1.64 o
  -3   8   4        0.94        1.81      1.11 o
  -2   8   4       30.11       35.50      2.31 o
  -1   8   4       50.54       46.91      2.47 o
   1   8   4       62.58       60.50      2.80 o
   2   8   4       33.70       34.41      2.34 o
   3   8   4        8.97        7.61      1.41 o
  -1 -11   5        6.60        5.43      1.26 o
   0 -11   5        2.04        0.89      0.62 o
   1 -11   5       12.57       14.86      1.07 o
  -3 -10   5        1.25        1.73      0.74 o
  -2 -10   5        7.87        5.73      1.37 o
  -1 -10   5        7.36       10.35      1.39 o
   0 -10   5        6.66        7.26      1.27 o
   1 -10   5       30.06       35.03      1.58 o
   2 -10   5        2.13        2.72      0.74 o
  -4  -9   5        2.45        2.78      0.92 o
  -3  -9   5       25.41       31.40      1.61 o
  -2  -9   5        9.34       10.93      1.56 o
  -1  -9   5        4.59        2.35      0.46 o
   0  -9   5       34.52       36.75      1.57 o
   1  -9   5       52.85       51.02      1.89 o
   2  -9   5       88.54       90.65      2.89 o
   3  -9   5        1.15        1.40      0.77 o
  -4  -8   5       15.30       16.65      2.21 o
  -3  -8   5        8.25        9.62      1.00 o
  -2  -8   5       48.41       46.73      1.81 o
  -1  -8   5       91.69       84.25      2.57 o
   0  -8   5       89.45       85.60      2.10 o
   1  -8   5       55.04       51.73      1.53 o
   2  -8   5        6.12        6.21      1.01 o
   3  -8   5       28.02       28.57      1.68 o
   4  -8   5       19.29       20.18      1.53 o
  -5  -7   5       66.81       78.48      2.30 o
  -4  -7   5       14.30       15.86      0.94 o
  -3  -7   5      232.11      212.04      5.58 o
  -2  -7   5       83.31       77.83      3.94 o
  -1  -7   5      229.66      243.49      4.71 o
   0  -7   5      347.94      353.58      5.01 o
   1  -7   5       25.29       22.04      0.62 o
   2  -7   5       46.47       47.92      1.15 o
   3  -7   5       45.43       48.58      1.49 o
   4  -7   5       45.43       47.35      1.64 o
  -5  -6   5        5.27        7.51      0.86 o
  -4  -6   5       23.32       19.78      1.05 o
  -3  -6   5       89.88       82.51      1.96 o
  -2  -6   5      255.42      251.72      4.55 o
  -1  -6   5       16.88       18.84      0.87 o
   0  -6   5        8.88        9.76      0.49 o
   1  -6   5       76.62       68.80      1.37 o
   2  -6   5       39.03       42.48      1.01 o
   3  -6   5       62.64       58.36      1.73 o
   4  -6   5       86.14       81.70      2.31 o
   5  -6   5       19.07       13.93      1.87 o
  -6  -5   5        2.63        0.65      0.85 o
  -5  -5   5       62.42       66.23      2.11 o
  -4  -5   5        0.15        0.54      0.49 o
  -3  -5   5      353.18      347.47      6.71 o
  -2  -5   5      202.02      203.14      3.67 o
  -1  -5   5      275.83      277.46      5.44 o
   0  -5   5      582.01      578.52      9.89 o
   1  -5   5       49.22       47.31      0.99 o
   2  -5   5      163.34      167.00      2.66 o
   3  -5   5       12.37       16.17      0.76 o
   4  -5   5       88.86       85.37      2.40 o
   5  -5   5       27.71       29.26      1.48 o
  -6  -4   5       11.91       13.33      1.16 o
  -5  -4   5       32.14       29.52      1.42 o
  -4  -4   5       57.88       53.49      1.75 o
  -3  -4   5        9.24        8.38      0.79 o
  -2  -4   5       99.14      102.88      4.26 o
  -1  -4   5       21.14       24.17      0.90 o
   0  -4   5       18.21       20.58      0.60 o
   1  -4   5      108.38      121.89      1.67 o
   2  -4   5      485.05      493.15      8.44 o
   3  -4   5       25.20       25.75      0.85 o
   4  -4   5       10.28       11.37      0.91 o
   5  -4   5       12.60       10.67      1.01 o
  -6  -3   5       62.16       66.38      2.32 o
  -5  -3   5       72.11       68.51      2.17 o
  -4  -3   5        4.36        4.42      0.56 o
  -3  -3   5       36.64       37.00      1.06 o
  -2  -3   5      306.33      296.81      5.53 o
  -1  -3   5      309.47      307.96      5.88 o
   0  -3   5      476.51      494.84      8.53 o
   1  -3   5     1050.46     1046.07     11.86 o
   2  -3   5      102.79      107.86      1.84 o
   3  -3   5       17.13       16.87      0.78 o
   4  -3   5       93.87       85.55      2.38 o
   5  -3   5       40.68       46.09      1.85 o
   6  -3   5       29.24       26.68      1.97 o
  -6  -2   5       83.84       84.87      2.68 o
  -5  -2   5       42.46       41.75      2.06 o
  -4  -2   5      457.35      450.56      8.85 o
  -3  -2   5      149.64      154.25      2.94 o
  -2  -2   5      300.20      298.00      7.00 o
  -1  -2   5       26.28       24.31      0.73 o
   0  -2   5     1535.88     1553.09     20.52 o
   1  -2   5     1096.64     1148.53     14.78 o
   2  -2   5        1.68        2.87      0.41 o
   3  -2   5       78.55       75.24      2.01 o
   4  -2   5       34.35       34.81      1.44 o
   5  -2   5       67.69       67.49      3.56 o
   6  -2   5        9.36        9.02      1.09 o
  -6  -1   5        9.18        7.60      0.99 o
  -5  -1   5       17.69       19.08      1.14 o
  -4  -1   5       56.42       53.06      1.70 o
  -3  -1   5       26.38       24.02      1.02 o
  -2  -1   5      235.32      274.36      8.90 o
  -1  -1   5      525.89      517.70      9.05 o
   0  -1   5        5.49        6.19      0.48 o
   1  -1   5      125.44      129.20      1.87 o
   2  -1   5       67.66       72.00      1.59 o
   3  -1   5      411.42      399.58      7.50 o
   4  -1   5      114.12      109.54      2.89 o
   5  -1   5       39.42       42.12      1.82 o
   6  -1   5        0.66        0.17      0.73 o
  -6   0   5      144.54      148.71      4.96 o
  -5   0   5        2.67        3.10      0.71 o
  -4   0   5       78.11       75.99      2.13 o
  -3   0   5       20.31       17.26      0.95 o
  -2   0   5      843.16      839.53     18.10 o
  -1   0   5      903.41      828.25     20.26 o
   0   0   5      999.45     1049.22     14.17 o
   1   0   5       65.83       64.74      1.11 o
   2   0   5       85.92       86.70      2.07 o
   3   0   5      574.27      573.15     10.59 o
   4   0   5       29.59       24.49      1.20 o
   5   0   5       97.86       93.32      2.77 o
   6   0   5        4.27        2.40      1.75 o
  -6   1   5        9.84        8.18      1.29 o
  -5   1   5       17.01       19.31      1.55 o
  -4   1   5       55.28       51.77      1.70 o
  -3   1   5       26.65       22.31      1.01 o
  -2   1   5      229.19      264.77      6.46 o
  -1   1   5      523.63      513.49     11.27 o
   0   1   5        8.16        9.67      0.60 o
   1   1   5      119.53      122.69      2.27 o
   2   1   5       70.05       73.46      1.57 o
   3   1   5      409.71      384.69      7.47 o
   4   1   5      116.06      107.78      2.80 o
   5   1   5       38.29       41.62      1.81 o
   6   1   5        0.60       -0.43      0.86 o
  -6   2   5       83.33       86.79      3.43 o
  -5   2   5       43.28       42.30      1.67 o
  -4   2   5      458.45      448.80     10.32 o
  -3   2   5      145.37      139.08      3.49 o
  -2   2   5      306.59      299.05      5.67 o
  -1   2   5       27.32       26.16      1.03 o
   0   2   5     1524.74     1495.32     26.17 o
   1   2   5     1121.65     1121.89     19.67 o
   2   2   5        0.98        2.82      0.37 o
   3   2   5       80.58       72.14      1.98 o
   4   2   5       33.19       35.27      1.43 o
   5   2   5       65.58       64.07      2.75 o
   6   2   5        9.31        4.58      1.24 o
  -6   3   5       63.28       67.86      3.03 o
  -5   3   5       73.42       68.78      2.81 o
  -4   3   5        4.29        4.25      0.63 o
  -3   3   5       31.89       31.01      1.16 o
  -2   3   5      304.56      285.12      5.53 o
  -1   3   5      303.12      300.39      6.87 o
   0   3   5      496.13      506.40      8.82 o
   1   3   5     1048.15     1018.35     17.93 o
   2   3   5       98.44       99.82      2.03 o
   3   3   5       18.18       16.00      0.89 o
   4   3   5       93.37       84.80      2.38 o
   5   3   5       41.61       49.66      2.38 o
   6   3   5       29.60       29.37      4.08 o
  -6   4   5       11.61       11.12      3.62 o
  -5   4   5       32.09       30.82      2.11 o
  -4   4   5       58.42       55.17      2.27 o
  -3   4   5        8.57        6.86      0.60 o
  -2   4   5      105.71      112.04      2.39 o
  -1   4   5       20.76       24.01      0.86 o
   0   4   5       16.86       19.53      0.74 o
   1   4   5      105.35      115.51      2.52 o
   2   4   5      486.40      496.56      8.97 o
   3   4   5       25.35       25.29      1.11 o
   4   4   5       11.08       14.71      2.04 o
   5   4   5       12.15       11.71      1.38 o
  -6   5   5        2.53        0.34      1.45 o
  -5   5   5       62.72       67.51      4.01 o
  -4   5   5        0.07        1.15      0.75 o
  -3   5   5      358.02      358.28      6.76 o
  -2   5   5      197.86      198.70      3.98 o
  -1   5   5      279.10      274.93      5.17 o
   0   5   5      582.30      563.72     10.04 o
   1   5   5       49.77       46.22      1.28 o
   2   5   5      158.21      161.39      3.43 o
   3   5   5       11.89       17.03      1.84 o
   4   5   5       86.30       87.01      4.70 o
   5   5   5       27.31       27.16      2.59 o
  -5   6   5        5.05        5.84      1.71 o
  -4   6   5       22.97       20.28      2.02 o
  -3   6   5       89.10       82.27      2.74 o
  -2   6   5      250.97      245.02      6.02 o
  -1   6   5       16.95       16.32      0.99 o
   0   6   5        9.29       11.35      0.50 o
   1   6   5       75.68       71.36      1.71 o
   2   6   5       38.44       40.22      1.34 o
   3   6   5       62.27       56.24      3.21 o
   4   6   5       87.59       80.50      4.30 o
   5   6   5       18.75       13.99      2.16 o
  -5   7   5       66.69       74.84      4.44 o
  -4   7   5       14.27       21.58      2.20 o
  -3   7   5      230.76      215.12      7.78 o
  -2   7   5       81.52       78.98      3.57 o
  -1   7   5      227.75      242.66      4.60 o
   0   7   5      347.09      352.13      7.81 o
   1   7   5       25.30       21.95      1.13 o
   2   7   5       47.74       48.17      2.77 o
   3   7   5       44.20       47.89      2.99 o
   4   7   5       43.94       48.32      3.30 o
  -4   8   5       15.32       17.15      2.08 o
  -3   8   5        8.14       11.55      1.70 o
  -2   8   5       48.90       47.25      2.63 o
  -1   8   5       92.68       85.62      3.60 o
   2   8   5        5.97        5.93      1.27 o
  -2 -10   6        6.00        6.33      1.43 o
  -1 -10   6        2.63        2.06      0.96 o
   0 -10   6        6.68        7.65      0.90 o
   1 -10   6       11.57       11.82      1.06 o
   2 -10   6        1.32        2.72      0.99 o
  -3  -9   6       36.32       31.67      1.68 o
  -2  -9   6        2.65        1.82      1.09 o
  -1  -9   6       21.11       22.01      1.12 o
   0  -9   6        5.58        4.75      2.05 o
   1  -9   6       53.07       53.11      2.55 o
   2  -9   6       12.32       11.61      1.10 o
   3  -9   6        2.09        2.27      0.82 o
  -4  -8   6       21.36       17.17      1.39 o
  -3  -8   6       24.54       19.84      1.43 o
  -2  -8   6       15.24       16.12      1.73 o
  -1  -8   6       13.50       13.27      0.92 o
   0  -8   6        0.47        0.47      0.41 o
   1  -8   6       51.30       52.33      2.00 o
   2  -8   6       30.83       34.33      1.68 o
   3  -8   6       16.12       14.26      0.80 o
   4  -8   6       18.11       20.10      1.06 o
  -5  -7   6       49.64       49.79      1.81 o
  -4  -7   6       21.82       21.58      1.26 o
  -3  -7   6      243.22      248.62      5.96 o
  -2  -7   6       37.17       36.09      1.14 o
  -1  -7   6      391.44      392.63      7.26 o
   0  -7   6       65.71       69.10      1.84 o
   1  -7   6      116.36      123.50      2.12 o
   2  -7   6       37.57       39.30      1.69 o
   3  -7   6       34.09       32.10      1.27 o
   4  -7   6       20.14       21.76      1.19 o
  -5  -6   6        6.74        8.84      0.92 o
  -4  -6   6       46.53       44.62      1.57 o
  -3  -6   6       27.26       23.16      1.73 o
  -2  -6   6       32.33       27.39      1.63 o
  -1  -6   6      133.53      137.99      3.18 o
   0  -6   6       25.18       26.41      0.86 o
   1  -6   6      133.15      126.15      2.15 o
   2  -6   6       22.61       20.30      0.80 o
   3  -6   6       35.21       34.64      1.36 o
   4  -6   6       33.20       36.00      1.51 o
   5  -6   6        8.36       10.10      1.01 o
  -5  -5   6      105.08      104.37      2.86 o
  -4  -5   6       52.77       49.80      1.67 o
  -3  -5   6      153.48      157.03      5.56 o
  -2  -5   6        4.55        4.96      0.69 o
  -1  -5   6      381.77      402.48     12.04 o
   0  -5   6      460.58      448.49      8.69 o
   1  -5   6       74.10       65.98      1.20 o
   2  -5   6       24.86       24.58      0.81 o
   3  -5   6       58.59       57.87      1.81 o
   4  -5   6       13.08       12.84      1.00 o
   5  -5   6       23.64       25.80      1.44 o
  -6  -4   6        3.47        4.48      1.35 o
  -5  -4   6       37.95       38.99      1.62 o
  -4  -4   6       94.08       89.04      2.39 o
  -3  -4   6        6.83        4.91      0.76 o
  -2  -4   6       17.34       16.32      0.82 o
  -1  -4   6       59.32       59.47      1.40 o
   0  -4   6      532.95      527.11      6.60 o
   1  -4   6       97.93      108.83      1.72 o
   2  -4   6       56.97       58.37      1.27 o
   3  -4   6      167.57      169.76      3.21 o
   4  -4   6       15.61       14.36      1.01 o
   5  -4   6        2.80        3.02      0.80 o
  -6  -3   6        4.41        6.36      1.75 o
  -5  -3   6        4.88        8.73      1.50 o
  -4  -3   6       14.72       11.77      0.90 o
  -3  -3   6       92.74       95.34      2.33 o
  -2  -3   6       49.89       54.59      1.51 o
  -1  -3   6      455.29      444.86     11.75 o
   0  -3   6       52.37       54.19      1.01 o
   1  -3   6      177.57      179.17      3.57 o
   2  -3   6      253.71      262.55      3.95 o
   3  -3   6      167.97      167.67      4.43 o
   4  -3   6       90.77       82.57      2.40 o
   5  -3   6       25.14       25.87      1.45 o
  -6  -2   6       84.14       84.98      2.69 o
  -5  -2   6       48.44       44.17      1.91 o
  -4  -2   6      461.52      477.26      8.97 o
  -3  -2   6       22.50       21.78      1.01 o
  -2  -2   6      589.87      598.00     16.32 o
  -1  -2   6       41.05       44.80      1.68 o
   0  -2   6     1081.02     1120.42     15.35 o
   1  -2   6      178.99      180.30      2.39 o
   2  -2   6      277.17      260.53      4.44 o
   3  -2   6      108.74      108.94      2.68 o
   4  -2   6       74.38       73.19      2.22 o
   5  -2   6       29.13       28.38      1.48 o
  -6  -1   6        4.64        5.68      0.92 o
  -5  -1   6       16.91       19.12      1.37 o
  -4  -1   6       10.33       12.41      0.89 o
  -3  -1   6        5.32        5.59      0.61 o
  -2  -1   6      154.29      165.40      3.46 o
  -1  -1   6      400.10      429.15     13.55 o
   0  -1   6      478.11      480.64      6.72 o
   1  -1   6      306.71      294.93      4.48 o
   2  -1   6      270.86      271.20      5.36 o
   3  -1   6       19.74       20.49      2.03 o
   4  -1   6      157.52      154.31      7.09 o
   5  -1   6       26.99       29.72      1.52 o
   6  -1   6       16.37       20.49      1.77 o
  -6   0   6      102.55      109.05      3.90 o
  -5   0   6       43.26       38.37      1.63 o
  -4   0   6      178.50      174.35      3.90 o
  -3   0   6       11.42       11.33      0.76 o
  -2   0   6     2720.47     2702.31     56.83 o
  -1   0   6       22.70        9.51      0.85 o
   0   0   6     1107.37     1092.56     18.90 o
   1   0   6       85.43       74.17      1.65 o
   2   0   6      497.77      488.92      7.78 o
   3   0   6      291.36      278.65      5.66 o
   4   0   6       12.94       13.34      1.30 o
   5   0   6       66.99       61.23      2.16 o
   6   0   6        0.27        0.90      0.95 o
  -6   1   6        4.55        5.90      1.38 o
  -5   1   6       17.32       20.28      1.21 o
  -4   1   6       10.21       11.09      1.14 o
  -3   1   6        7.11        8.09      0.68 o
  -2   1   6      160.38      168.47      4.22 o
  -1   1   6      395.52      411.18      9.39 o
   0   1   6      486.37      473.28      8.56 o
   1   1   6      309.13      291.98      4.80 o
   2   1   6      275.38      274.73      4.62 o
   3   1   6       20.55       19.25      1.20 o
   4   1   6      157.84      152.34      3.64 o
   5   1   6       27.12       32.97      2.17 o
   6   1   6       16.80       19.85      1.79 o
  -6   2   6       83.51       81.48      3.33 o
  -5   2   6       49.91       42.67      2.17 o
  -4   2   6      470.20      459.28      8.94 o
  -3   2   6       22.89       20.70      1.02 o
  -2   2   6      595.52      601.84     13.21 o
  -1   2   6       40.10       43.94      1.53 o
   0   2   6     1056.58     1077.51     19.12 o
   1   2   6      184.65      181.83      3.62 o
   2   2   6      276.45      256.91      4.39 o
   3   2   6      107.91      107.94      2.67 o
   4   2   6       71.67       69.63      2.16 o
   5   2   6       29.92       31.34      3.50 o
  -6   3   6        4.68        5.48      1.27 o
  -5   3   6        4.35        8.55      1.17 o
  -4   3   6       14.38       13.21      1.82 o
  -3   3   6       94.98       93.51      2.34 o
  -2   3   6       49.87       51.53      1.49 o
  -1   3   6      453.85      423.83      9.71 o
   0   3   6       56.20       55.93      1.41 o
   1   3   6      177.01      175.03      3.56 o
   2   3   6      252.61      254.98      4.40 o
   3   3   6      169.02      164.52      3.68 o
   4   3   6       89.98       85.53      3.03 o
   5   3   6       25.67       30.24      2.47 o
  -6   4   6        3.80        2.14      1.47 o
  -5   4   6       37.09       34.03      2.03 o
  -4   4   6       92.65       87.64      3.04 o
  -3   4   6        6.88        5.52      0.63 o
  -2   4   6       19.64       19.13      0.82 o
  -1   4   6       59.49       58.80      1.85 o
   0   4   6      532.26      500.17      9.22 o
   1   4   6       98.60      105.61      2.38 o
   2   4   6       56.89       59.58      1.67 o
   3   4   6      168.21      170.54      3.77 o
   4   4   6       16.26       19.44      1.46 o
   5   4   6        2.53        2.20      1.23 o
  -5   5   6      105.57      104.63      5.18 o
  -4   5   6       51.87       48.10      2.19 o
  -3   5   6      153.79      151.02      4.69 o
  -2   5   6        4.76        6.39      0.95 o
  -1   5   6      385.48      411.15      7.49 o
   0   5   6      461.85      431.93      7.96 o
   1   5   6       71.71       63.73      1.67 o
   2   5   6       23.79       23.38      1.23 o
   3   5   6       60.18       62.48      2.38 o
   4   5   6       12.54       17.34      2.85 o
   5   5   6       23.72       29.04      2.77 o
  -5   6   6        6.48        9.45      1.86 o
  -4   6   6       46.07       42.77      3.01 o
  -3   6   6       27.87       24.30      1.48 o
  -2   6   6       31.26       26.51      1.52 o
  -1   6   6      135.18      139.18      2.50 o
   0   6   6       25.56       26.71      0.85 o
   1   6   6      134.30      132.10      2.79 o
   2   6   6       22.17       22.43      1.03 o
   3   6   6       33.82       32.10      2.52 o
   4   6   6       32.17       32.97      2.86 o
   5   6   6        8.67        8.49      1.96 o
  -5   7   6       49.82       51.86      3.72 o
  -4   7   6       22.49       24.64      2.39 o
  -3   7   6      244.72      243.03      8.84 o
  -2   7   6       37.82       34.07      2.45 o
  -1   7   6      389.24      377.32      8.60 o
   0   7   6       66.39       69.09      2.15 o
   1   7   6      116.89      125.39      3.35 o
   2   7   6       37.83       42.61      2.64 o
   3   7   6       33.87       32.96      2.54 o
   4   7   6       20.16       23.56      2.39 o
  -3   8   6       24.34       20.56      2.07 o
  -2   8   6       16.12       16.81      1.71 o
  -2 -10   7        9.41       11.91      1.83 o
  -1 -10   7        1.05        0.50      1.03 o
   0 -10   7       10.35       12.87      2.78 o
   1 -10   7       14.59       16.44      1.26 o
  -3  -9   7       42.97       40.87      3.13 o
  -2  -9   7        4.19        5.65      1.38 o
  -1  -9   7        8.96       12.34      0.94 o
   0  -9   7        8.92        7.33      0.58 o
   1  -9   7       28.86       31.09      2.37 o
   2  -9   7        3.11        2.47      0.83 o
  -4  -8   7       34.20       32.59      4.27 o
  -3  -8   7       21.58       21.70      2.29 o
  -2  -8   7        1.51        1.87      1.09 o
  -1  -8   7       10.11        9.59      0.89 o
   0  -8   7       43.65       44.65      1.41 o
   1  -8   7       67.32       59.25      1.63 o
   2  -8   7       12.44       11.04      0.72 o
   3  -8   7        3.70        5.20      0.95 o
  -4  -7   7       29.47       33.30      1.38 o
  -3  -7   7       77.83       88.28      2.72 o
  -2  -7   7        3.40        2.95      0.62 o
  -1  -7   7      182.40      182.93      7.05 o
   0  -7   7       33.92       27.73      1.12 o
   1  -7   7      103.25      106.03      2.52 o
   2  -7   7        2.90        2.68      0.54 o
   3  -7   7       20.91       23.93      1.19 o
   4  -7   7        5.11        5.36      0.79 o
  -5  -6   7        3.16        3.73      0.79 o
  -4  -6   7       10.02        8.37      0.84 o
  -3  -6   7        9.85       10.49      0.94 o
  -2  -6   7      135.44      134.46      3.63 o
  -1  -6   7      248.11      237.57      7.92 o
   0  -6   7       15.49       14.38      0.61 o
   1  -6   7       54.10       57.42      1.38 o
   2  -6   7       11.17       11.17      0.79 o
   3  -6   7       54.35       52.45      2.23 o
   4  -6   7        0.62       -0.15      0.62 o
  -5  -5   7       30.80       36.54      1.91 o
  -4  -5   7       15.72       15.14      1.17 o
  -3  -5   7       37.63       36.88      1.64 o
  -2  -5   7      144.97      147.43      4.25 o
  -1  -5   7      354.10      337.25      8.99 o
   0  -5   7       72.26       79.00      1.39 o
   1  -5   7      132.04      136.97      2.15 o
   2  -5   7        3.29        3.85      0.49 o
   3  -5   7       85.05       84.89      2.34 o
   4  -5   7       14.05       13.74      1.05 o
   5  -5   7        5.90        5.48      0.93 o
  -5  -4   7       83.53       84.16      2.92 o
  -4  -4   7       72.58       76.50      2.22 o
  -3  -4   7       44.40       38.78      2.44 o
  -2  -4   7       71.93       65.67      1.79 o
  -1  -4   7       59.22       57.54      2.12 o
   0  -4   7        1.28        1.12      0.28 o
   1  -4   7       11.10        9.79      0.48 o
   2  -4   7        5.53        5.72      0.48 o
   3  -4   7      235.75      223.69      4.80 o
   4  -4   7       24.52       22.36      1.29 o
   5  -4   7        8.99        8.73      1.30 o
  -6  -3   7       29.92       31.46      2.29 o
  -5  -3   7        8.60        8.10      0.90 o
  -4  -3   7       42.10       42.23      1.59 o
  -3  -3   7      107.52      111.12      4.02 o
  -2  -3   7        1.42        2.75      0.47 o
  -1  -3   7       45.78       41.97      1.29 o
   0  -3   7       94.97       87.32      1.57 o
   1  -3   7       42.84       41.41      0.93 o
   2  -3   7       46.07       46.65      2.67 o
   3  -3   7       54.95       52.82      2.31 o
   4  -3   7       36.10       35.57      1.53 o
   5  -3   7       19.00       22.00      1.40 o
  -6  -2   7       11.72       12.51      1.18 o
  -5  -2   7       59.36       59.30      2.08 o
  -4  -2   7      120.71      115.11      2.95 o
  -3  -2   7      158.82      153.66      4.18 o
  -2  -2   7      596.68      549.22     11.70 o
  -1  -2   7        7.61        7.89      0.58 o
   0  -2   7      164.89      161.00      2.61 o
   1  -2   7      341.30      349.78      5.15 o
   2  -2   7      498.85      469.42      8.89 o
   3  -2   7      152.29      152.70      3.51 o
   4  -2   7       12.58       14.13      1.26 o
   5  -2   7        1.81        1.66      0.73 o
  -6  -1   7       20.81       22.58      1.46 o
  -5  -1   7        5.44        3.98      0.79 o
  -4  -1   7        1.91        1.44      0.76 o
  -3  -1   7       35.97       36.99      1.67 o
  -2  -1   7      173.00      185.06      4.67 o
  -1  -1   7      517.33      513.63     11.59 o
   0  -1   7       19.31       23.01      0.93 o
   1  -1   7        1.19        1.37      0.33 o
   2  -1   7      212.26      202.34      4.32 o
   3  -1   7       31.14       32.77      1.36 o
   4  -1   7       85.99       85.17      2.54 o
   5  -1   7       25.34       23.60      1.97 o
  -6   0   7       13.87       12.38      1.48 o
  -5   0   7      107.90      102.23      2.97 o
  -4   0   7       49.33       44.95      1.65 o
  -3   0   7       43.04       39.86      1.43 o
  -2   0   7      278.98      268.02      6.42 o
  -1   0   7      645.97      653.09     14.33 o
   0   0   7     3007.84     2970.17     50.50 o
   1   0   7       29.78       25.37      0.91 o
   2   0   7       48.20       48.52      1.34 o
   3   0   7       13.05       12.79      0.90 o
   4   0   7       98.81      100.04      2.80 o
   5   0   7        0.64       -0.57      0.65 o
  -6   1   7       21.28       23.31      1.79 o
  -5   1   7        5.05        4.80      0.83 o
  -4   1   7        1.97        0.91      0.55 o
  -3   1   7       36.42       36.48      1.35 o
  -2   1   7      174.97      181.44      4.64 o
  -1   1   7      522.73      529.95     11.59 o
   0   1   7       21.83       23.84      0.94 o
   1   1   7        1.18        0.88      0.35 o
   2   1   7      215.59      212.31      3.74 o
   3   1   7       31.85       36.92      1.42 o
   4   1   7       85.87       86.23      4.13 o
   5   1   7       25.84       20.47      1.66 o
  -6   2   7       11.35       12.66      1.56 o
  -5   2   7       59.26       61.71      2.64 o
  -4   2   7      125.72      117.33      2.96 o
  -3   2   7      161.48      155.55      3.47 o
  -2   2   7      587.67      554.48     12.30 o
  -1   2   7        6.52        7.10      0.68 o
   0   2   7      171.37      163.13      3.32 o
   1   2   7      342.67      353.89      6.58 o
   2   2   7      501.46      479.41      7.66 o
   3   2   7      154.55      150.60      3.52 o
   4   2   7       12.38       11.58      1.36 o
   5   2   7        1.94       -0.17      0.90 o
  -6   3   7       29.54       30.77      2.65 o
  -5   3   7        8.96       10.91      1.29 o
  -4   3   7       44.26       43.01      1.63 o
  -3   3   7      108.45      106.57      2.66 o
  -2   3   7        1.67        1.22      0.41 o
  -1   3   7       43.55       41.18      1.56 o
   0   3   7       97.13       87.43      2.06 o
   1   3   7       40.13       37.91      1.25 o
   2   3   7       44.38       43.85      1.80 o
   3   3   7       53.09       48.98      1.71 o
   4   3   7       34.96       32.99      1.91 o
   5   3   7       19.32       21.77      1.76 o
  -5   4   7       83.46       89.15      3.33 o
  -4   4   7       73.53       73.53      3.03 o
  -3   4   7       43.78       39.54      1.43 o
  -2   4   7       70.01       65.24      1.81 o
  -1   4   7       58.39       58.12      1.90 o
   0   4   7        2.30        1.92      0.41 o
   1   4   7       12.27       12.12      0.81 o
   2   4   7        6.76        6.92      0.67 o
   3   4   7      234.46      229.30      5.96 o
   4   4   7       25.26       27.92      1.80 o
   5   4   7        9.10       12.34      2.05 o
  -5   5   7       31.32       36.93      3.11 o
  -4   5   7       15.02       14.55      1.31 o
  -3   5   7       36.35       37.03      3.78 o
  -2   5   7      147.44      150.98      3.28 o
  -1   5   7      348.59      327.52      6.30 o
   0   5   7       72.39       75.84      1.90 o
   1   5   7      130.73      134.12      2.96 o
   2   5   7        3.59        4.59      0.62 o
   3   5   7       83.96       79.49      2.90 o
   4   5   7       13.46       14.52      2.01 o
   5   5   7        6.01        6.89      1.86 o
  -5   6   7        2.98        5.15      1.71 o
  -4   6   7        9.82        8.88      1.71 o
  -3   6   7        9.89        8.48      1.52 o
  -2   6   7      132.87      135.21      3.80 o
  -1   6   7      246.65      241.28      4.07 o
   0   6   7       14.33       13.25      0.74 o
   1   6   7       54.39       55.20      2.64 o
   2   6   7       11.05       13.10      1.06 o
   3   6   7       52.63       53.22      3.22 o
   4   6   7        0.50       -1.02      1.09 o
  -4   7   7       30.70       35.33      2.89 o
  -3   7   7       79.09       87.81      4.32 o
  -2   7   7        3.85        3.95      1.19 o
  -1   7   7      177.13      190.95      7.42 o
   0   7   7       33.75       29.10      1.42 o
   1   7   7      103.51      109.33      3.11 o
   2   7   7        2.86        2.36      1.13 o
   3   7   7       20.64       24.18      2.32 o
   4   7   7        5.21        7.03      1.76 o
  -1 -10   8        5.96        7.38      0.82 o
   0 -10   8       14.06       14.45      1.76 o
  -3  -9   8       11.49       17.53      2.21 o
  -2  -9   8       20.19       16.68      1.99 o
  -1  -9   8       12.46       10.66      0.98 o
   0  -9   8       14.37       14.72      0.87 o
   1  -9   8        8.79        9.80      1.23 o
   2  -9   8        6.82        5.56      1.00 o
  -4  -8   8       18.97       13.41      1.79 o
  -3  -8   8        2.34        1.74      0.89 o
  -2  -8   8        1.18        0.72      1.07 o
  -1  -8   8        0.48       -0.20      0.60 o
   0  -8   8       17.51       17.70      0.98 o
   1  -8   8        2.90        3.29      0.58 o
   2  -8   8        8.75        9.79      0.78 o
   3  -8   8       11.20       14.67      0.96 o
  -4  -7   8       44.48       43.80      1.68 o
  -3  -7   8       16.27       15.08      1.85 o
  -2  -7   8       47.50       53.87      1.98 o
  -1  -7   8       36.38       43.89      2.80 o
   0  -7   8       16.93       14.03      0.88 o
   1  -7   8       26.05       28.55      1.23 o
   2  -7   8       22.55       22.44      1.12 o
   3  -7   8       19.23       21.26      1.17 o
  -5  -6   8       23.97       25.48      1.42 o
  -4  -6   8        6.60        6.28      0.82 o
  -3  -6   8        0.78        0.82      0.64 o
  -2  -6   8        5.88        4.09      1.47 o
  -1  -6   8        8.44        8.83      0.87 o
   0  -6   8       93.84       83.05      2.20 o
   1  -6   8       97.98       91.45      2.34 o
   2  -6   8       17.83       15.27      0.94 o
   3  -6   8       20.50       18.81      1.11 o
   4  -6   8       10.87       12.32      1.03 o
  -5  -5   8        1.49        2.63      0.79 o
  -4  -5   8       83.81       88.45      2.68 o
  -3  -5   8       74.42       73.68      2.54 o
  -2  -5   8      315.81      313.85      7.45 o
  -1  -5   8      117.06      109.54      3.54 o
   0  -5   8       72.26       80.74      1.51 o
   1  -5   8      221.89      222.00      3.23 o
   2  -5   8       12.26       12.82      1.14 o
   3  -5   8       24.11       24.35      1.27 o
   4  -5   8        1.28        0.97      0.69 o
  -5  -4   8       19.94       18.95      1.28 o
  -4  -4   8       67.66       67.81      2.15 o
  -3  -4   8       54.16       50.32      2.02 o
  -2  -4   8      244.81      243.52      8.16 o
  -1  -4   8       30.67       27.93      1.19 o
   0  -4   8       42.06       41.94      0.98 o
   1  -4   8      106.15      105.77      1.97 o
   2  -4   8       58.65       52.80      1.70 o
   3  -4   8      102.37      105.33      2.76 o
   4  -4   8       29.79       27.13      1.43 o
   5  -4   8        5.94        7.93      1.04 o
  -5  -3   8       28.38       26.61      1.42 o
  -4  -3   8        6.02        6.25      0.80 o
  -3  -3   8       13.43       13.29      1.14 o
  -2  -3   8      142.29      142.40      3.80 o
  -1  -3   8      136.49      138.31      4.93 o
   0  -3   8      205.21      206.33      3.30 o
   1  -3   8        7.34        5.89      0.47 o
   2  -3   8        0.90        0.00      0.50 o
   3  -3   8      109.67      103.33      2.75 o
   4  -3   8       64.37       71.34      2.33 o
   5  -3   8        5.73        6.08      0.97 o
  -6  -2   8        7.37        7.91      1.07 o
  -5  -2   8       76.82       78.17      2.49 o
  -4  -2   8       23.88       28.33      1.38 o
  -3  -2   8      304.56      298.32      7.25 o
  -2  -2   8       67.11       64.52      2.24 o
  -1  -2   8      414.64      400.00      9.18 o
   0  -2   8      307.32      283.68      5.60 o
   1  -2   8        2.13        1.87      0.43 o
   2  -2   8      166.41      169.87      3.74 o
   3  -2   8       44.79       39.23      1.56 o
   4  -2   8       16.04       17.73      1.20 o
   5  -2   8        0.70        2.03      1.00 o
  -6  -1   8       29.70       30.20      1.74 o
  -5  -1   8        7.84        6.80      0.93 o
  -4  -1   8        2.11        0.89      0.60 o
  -3  -1   8       72.21       69.57      2.45 o
  -2  -1   8      100.55       99.10      3.04 o
  -1  -1   8      361.27      349.69      8.16 o
   0  -1   8      130.13      123.34      2.79 o
   1  -1   8      188.27      200.08      3.56 o
   2  -1   8      330.07      320.75      5.50 o
   3  -1   8      109.05      106.11      2.79 o
   4  -1   8       60.50       61.13      2.13 o
   5  -1   8        8.94       10.58      1.20 o
  -6   0   8        0.05        0.15      1.06 o
  -5   0   8      122.24      129.04      3.41 o
  -4   0   8        3.20        2.02      0.81 o
  -3   0   8      419.67      404.24      9.49 o
  -2   0   8      784.60      782.92     17.22 o
  -1   0   8       32.39       24.62      3.13 o
   0   0   8       39.56       37.47      1.31 o
   1   0   8      131.43      116.55      2.34 o
   2   0   8      592.64      565.76      9.07 o
   3   0   8       49.87       55.27      1.87 o
   4   0   8       55.19       44.53      1.80 o
   5   0   8        7.30       10.17      2.09 o
  -6   1   8       30.20       29.79      2.10 o
  -5   1   8        7.72        7.27      0.93 o
  -4   1   8        2.00        1.27      0.61 o
  -3   1   8       72.06       68.55      2.04 o
  -2   1   8      105.77      105.32      3.08 o
  -1   1   8      364.30      351.34      8.17 o
   0   1   8      132.80      129.54      2.81 o
   1   1   8      186.00      192.80      4.05 o
   2   1   8      326.04      324.37      5.52 o
   3   1   8      109.50      106.40      2.77 o
   4   1   8       61.75       61.91      2.14 o
   5   1   8        9.04        9.36      1.38 o
  -6   2   8        7.35        6.21      2.15 o
  -5   2   8       78.27       83.58      3.16 o
  -4   2   8       24.35       30.21      1.98 o
  -3   2   8      304.95      293.23      5.96 o
  -2   2   8       66.36       64.05      2.22 o
  -1   2   8      413.39      398.23      9.16 o
   0   2   8      314.38      299.46      5.62 o
   1   2   8        1.57        1.18      0.46 o
   2   2   8      163.16      165.10      3.20 o
   3   2   8       47.11       43.40      1.62 o
   4   2   8       16.50       18.70      2.30 o
   5   2   8        0.84        0.36      1.35 o
  -5   3   8       28.82       26.74      1.94 o
  -4   3   8        5.01        5.68      1.02 o
  -3   3   8       14.66       14.36      1.30 o
  -2   3   8      141.30      141.63      3.88 o
  -1   3   8      135.68      148.12      6.70 o
   0   3   8      210.04      209.36      4.18 o
   1   3   8        7.75        6.52      0.76 o
   2   3   8        0.94        0.15      0.69 o
   3   3   8      109.65      103.33      2.74 o
   4   3   8       65.30       76.30      2.94 o
   5   3   8        5.57        5.19      1.25 o
  -5   4   8       20.92       24.65      1.80 o
  -4   4   8       67.45       65.89      5.59 o
  -3   4   8       50.75       47.27      1.63 o
  -2   4   8      241.70      234.52      5.44 o
  -1   4   8       33.51       34.39      2.73 o
   0   4   8       42.44       40.54      1.30 o
   1   4   8      104.43      100.36      2.47 o
   2   4   8       57.39       52.67      1.69 o
   3   4   8       99.47       97.34      6.24 o
   4   4   8       30.13       26.80      3.02 o
   5   4   8        6.46        6.64      1.80 o
  -5   5   8        1.45        1.26      1.45 o
  -4   5   8       84.51       90.25      4.48 o
  -3   5   8       74.53       75.14      3.03 o
  -2   5   8      311.45      307.74      7.56 o
  -1   5   8      116.66      113.78      3.19 o
   0   5   8       72.76       79.81      2.54 o
   1   5   8      222.23      215.69      4.48 o
   2   5   8       11.94       14.54      0.93 o
   3   5   8       23.92       24.25      2.23 o
   4   5   8        1.45        3.29      1.49 o
  -5   6   8       23.94       26.92      2.83 o
  -4   6   8        6.79        7.50      1.67 o
  -3   6   8        0.95        1.82      1.19 o
  -2   6   8        5.85        3.37      1.14 o
  -1   6   8        8.53        8.84      0.91 o
   0   6   8       97.39       88.31      2.68 o
   1   6   8      100.53       90.64      2.83 o
   2   6   8       17.67       17.19      1.20 o
   3   6   8       19.80       15.90      2.04 o
   4   6   8       10.81        9.59      1.90 o
  -4   7   8       45.28       49.08      3.45 o
  -3   7   8       16.73       14.73      1.90 o
  -2   7   8       48.15       54.28      3.15 o
  -1   7   8       38.98       51.84      2.92 o
   0   7   8       16.69       14.07      1.08 o
   1   7   8       26.08       30.92      2.35 o
   2   7   8       23.00       22.37      2.06 o
   3   7   8       18.82       24.95      2.33 o
  -2  -9   9       28.39       30.74      2.70 o
  -1  -9   9       14.85       14.67      1.17 o
   0  -9   9        2.07        3.93      1.10 o
   1  -9   9        0.43        0.11      0.51 o
  -3  -8   9        7.43        9.08      1.24 o
  -2  -8   9        9.27       12.02      1.83 o
  -1  -8   9        3.69        2.11      0.77 o
   0  -8   9       56.03       51.23      2.06 o
   1  -8   9       11.89       15.22      1.02 o
   2  -8   9       10.41       10.95      0.87 o
  -4  -7   9       65.94       82.71      2.48 o
  -3  -7   9        0.28        1.24      0.71 o
  -2  -7   9       18.59       17.30      1.20 o
  -1  -7   9        1.25        0.64      0.63 o
   0  -7   9      112.77      110.82      2.76 o
   1  -7   9       51.93       52.75      1.75 o
   2  -7   9        8.38        8.68      0.84 o
   3  -7   9        3.65        2.68      0.86 o
  -4  -6   9        1.44        1.65      0.73 o
  -3  -6   9        1.22        0.39      0.92 o
  -2  -6   9       32.43       29.40      1.59 o
  -1  -6   9       34.66       34.53      2.49 o
   0  -6   9       50.47       48.88      1.64 o
   1  -6   9        5.05        5.30      0.68 o
   2  -6   9       44.56       42.68      1.61 o
   3  -6   9        9.23       11.41      1.15 o
   4  -6   9        9.85       11.07      1.09 o
  -5  -5   9        2.01        1.06      0.80 o
  -4  -5   9       57.65       61.54      2.08 o
  -3  -5   9        7.43       10.35      1.07 o
  -2  -5   9       39.00       43.75      3.63 o
  -1  -5   9       30.12       31.35      1.55 o
   0  -5   9       67.22       63.96      1.83 o
   1  -5   9       16.03       16.21      0.97 o
   2  -5   9       25.77       30.01      1.37 o
   3  -5   9       31.08       33.54      1.51 o
   4  -5   9        8.79        8.16      0.97 o
  -5  -4   9        4.52        4.34      0.88 o
  -4  -4   9        9.75        8.88      1.22 o
  -3  -4   9        6.91        6.51      0.94 o
  -2  -4   9      162.32      159.12      5.23 o
  -1  -4   9       46.68       50.40      2.74 o
   0  -4   9       24.50       22.89      1.09 o
   1  -4   9       16.70       15.28      0.82 o
   2  -4   9       26.08       20.85      1.16 o
   3  -4   9       15.77       16.52      1.11 o
   4  -4   9       18.93       23.33      1.38 o
  -5  -3   9        2.97        1.89      0.78 o
  -4  -3   9        2.34        2.69      0.71 o
  -3  -3   9       42.40       42.78      1.98 o
  -2  -3   9      465.66      451.35     10.60 o
  -1  -3   9       73.88       68.40      2.37 o
   0  -3   9       18.85       20.85      1.22 o
   1  -3   9       78.82       76.99      1.84 o
   2  -3   9       28.21       29.02      1.30 o
   3  -3   9       32.43       35.81      1.56 o
   4  -3   9       10.94       10.12      1.04 o
  -5  -2   9       50.29       47.14      1.90 o
  -4  -2   9       24.37       25.57      2.72 o
  -3  -2   9      270.13      264.09      6.66 o
  -2  -2   9       51.81       54.76      2.24 o
  -1  -2   9      261.77      242.06      6.15 o
   0  -2   9        3.49        3.19      0.61 o
   1  -2   9       60.27       56.46      1.52 o
   2  -2   9       27.50       26.13      1.26 o
   3  -2   9      107.26      105.64      3.02 o
   4  -2   9        4.67        4.34      0.84 o
   5  -2   9        1.02        1.33      0.79 o
  -5  -1   9       14.45       14.78      1.17 o
  -4  -1   9        4.63        5.55      1.07 o
  -3  -1   9       19.28       19.58      3.25 o
  -2  -1   9       64.97       60.37      2.25 o
  -1  -1   9      300.29      283.72      6.83 o
   0  -1   9       28.91       26.57      1.13 o
   1  -1   9      151.86      141.91      2.82 o
   2  -1   9      106.05      100.16      3.21 o
   3  -1   9       48.81       51.26      1.86 o
   4  -1   9       19.86       21.15      2.25 o
   5  -1   9        5.89        7.43      1.04 o
  -6   0   9       54.50       62.78      3.04 o
  -5   0   9       95.76      104.16      4.97 o
  -4   0   9       16.04       11.08      0.99 o
  -3   0   9      110.28      105.93      3.38 o
  -2   0   9       58.84       53.11      2.10 o
  -1   0   9      259.28      233.69      5.84 o
   0   0   9       33.89       39.97      1.37 o
   1   0   9      319.88      307.94      6.05 o
   2   0   9      418.73      402.21      6.77 o
   3   0   9        0.26        1.05      0.65 o
   4   0   9        2.53        3.90      0.81 o
   5   0   9        0.52        1.31      0.97 o
  -5   1   9       14.59       15.71      1.50 o
  -4   1   9        5.01        2.30      1.02 o
  -3   1   9       18.62       16.16      1.28 o
  -2   1   9       64.49       61.66      2.26 o
  -1   1   9      299.24      279.06      6.82 o
   0   1   9       30.42       28.39      1.11 o
   1   1   9      150.83      139.25      3.20 o
   2   1   9      104.55      100.08      2.77 o
   3   1   9       49.00       53.82      2.79 o
   4   1   9       20.49       22.11      1.32 o
   5   1   9        5.85        8.58      1.38 o
  -5   2   9       50.37       52.58      2.56 o
  -4   2   9       23.73       21.61      1.25 o
  -3   2   9      268.87      259.02      5.47 o
  -2   2   9       52.51       55.51      2.13 o
  -1   2   9      264.16      257.67     10.99 o
   0   2   9        4.14        3.79      0.52 o
   1   2   9       59.83       55.56      2.23 o
   2   2   9       26.29       23.70      1.04 o
   3   2   9      109.24      110.97      2.95 o
   4   2   9        4.79        4.95      1.96 o
   5   2   9        0.86       -0.33      0.84 o
  -5   3   9        2.84        2.37      1.04 o
  -4   3   9        2.44        1.69      0.86 o
  -3   3   9       44.59       44.73      1.64 o
  -2   3   9      471.38      466.18     10.61 o
  -1   3   9       73.58       68.99      2.35 o
   0   3   9       18.98       21.19      0.99 o
   1   3   9       79.74       75.76      2.08 o
   2   3   9       28.40       27.16      1.29 o
   3   3   9       31.95       35.27      3.09 o
   4   3   9       10.97       10.11      1.28 o
  -5   4   9        4.98        5.41      1.40 o
  -4   4   9        9.45        8.52      1.23 o
  -3   4   9        6.26        4.66      0.92 o
  -2   4   9      160.95      159.93      3.62 o
  -1   4   9       47.59       47.75      1.90 o
   0   4   9       24.83       21.27      1.05 o
   1   4   9       16.78       17.46      0.96 o
   2   4   9       25.58       24.53      1.23 o
   3   4   9       15.69       18.73      1.48 o
   4   4   9       18.98       21.11      2.32 o
  -5   5   9        2.15        4.04      1.64 o
  -4   5   9       59.55       66.90      3.91 o
  -3   5   9        7.64        9.84      1.14 o
  -2   5   9       34.51       33.36      1.80 o
  -1   5   9       27.42       31.48      1.66 o
   0   5   9       66.79       60.89      1.89 o
   1   5   9       15.78       17.16      0.98 o
   2   5   9       25.92       31.78      1.65 o
   3   5   9       30.46       30.81      2.67 o
   4   5   9        8.81        7.25      1.72 o
  -4   6   9        1.51       -0.03      1.23 o
  -3   6   9        1.17        0.82      1.15 o
  -2   6   9       31.27       26.62      2.34 o
  -1   6   9       35.20       36.47      1.65 o
   0   6   9       49.66       45.50      1.92 o
   1   6   9        5.06        6.33      0.89 o
   2   6   9       43.32       45.88      2.05 o
   3   6   9        8.88       12.69      1.91 o
   4   6   9       10.00       11.55      2.08 o
  -4   7   9       65.86       82.59      4.71 o
  -3   7   9        0.25       -1.66      1.11 o
  -2   7   9       18.52       16.85      1.90 o
  -1   7   9        1.17       -0.39      1.01 o
   0   7   9      110.89      111.75      3.34 o
   1   7   9       50.39       55.13      3.20 o
   2   7   9        8.62       13.26      1.76 o
   3   7   9        3.61        4.66      1.52 o
  -1  -9  10        2.21        0.23      0.76 o
   0  -9  10       13.54       16.48      1.23 o
  -3  -8  10        3.38        3.32      0.87 o
  -2  -8  10       10.60        9.50      1.06 o
  -1  -8  10        3.42        4.06      0.92 o
   0  -8  10        8.55        9.48      1.01 o
   1  -8  10        8.73        8.78      0.86 o
   2  -8  10        9.51       11.90      1.01 o
  -3  -7  10        6.42        4.43      0.94 o
  -2  -7  10       35.68       35.37      1.78 o
  -1  -7  10        9.14        5.98      1.05 o
   0  -7  10       36.76       40.36      1.90 o
   1  -7  10        0.07       -0.32      0.54 o
   2  -7  10       21.00       25.15      1.34 o
  -4  -6  10        1.83        3.84      1.02 o
  -3  -6  10       19.59       22.01      2.04 o
  -2  -6  10        1.55        2.83      0.76 o
  -1  -6  10        4.28        4.77      0.73 o
   0  -6  10        7.28        5.79      0.75 o
   1  -6  10       25.36       21.24      1.18 o
   2  -6  10       50.77       55.35      1.93 o
   3  -6  10        9.12        7.05      0.99 o
  -4  -5  10       11.35       10.37      1.20 o
  -3  -5  10       28.07       24.07      1.53 o
  -2  -5  10       82.19       81.07      2.83 o
  -1  -5  10       31.25       33.17      1.64 o
   0  -5  10       84.97       85.55      2.34 o
   1  -5  10        6.48        6.04      0.75 o
   2  -5  10       39.16       45.60      2.00 o
   3  -5  10        8.56        7.31      1.19 o
  -5  -4  10        9.21        7.07      1.02 o
  -4  -4  10       29.88       31.57      1.87 o
  -3  -4  10        5.57        4.68      0.93 o
  -2  -4  10        0.39       -0.30      0.61 o
  -1  -4  10      116.05      109.43      3.38 o
   0  -4  10       60.06       58.53      1.83 o
   1  -4  10       31.30       32.41      1.36 o
   2  -4  10        6.58        7.55      0.85 o
   3  -4  10        3.73        3.57      0.79 o
   4  -4  10       10.65       11.91      1.13 o
  -5  -3  10        7.66        7.56      1.01 o
  -4  -3  10       38.11       43.78      1.79 o
  -3  -3  10       35.10       30.59      2.78 o
  -2  -3  10      171.07      171.71      4.75 o
  -1  -3  10      103.76       95.61      3.64 o
   0  -3  10       74.17       70.26      2.04 o
   1  -3  10       37.46       34.38      1.23 o
   2  -3  10       14.10       16.36      1.09 o
   3  -3  10       18.13       19.59      1.27 o
   4  -3  10       10.59        9.40      1.06 o
  -5  -2  10       20.00       24.00      1.47 o
  -4  -2  10        1.41        0.70      0.63 o
  -3  -2  10      157.89      159.10      4.54 o
  -2  -2  10       98.55      102.62      3.31 o
  -1  -2  10       86.37       80.79      2.72 o
   0  -2  10       68.92       67.26      1.98 o
   1  -2  10      149.74      151.71      3.13 o
   2  -2  10       46.49       42.87      1.43 o
   3  -2  10       46.37       44.56      2.00 o
   4  -2  10        8.92        9.42      1.04 o
  -5  -1  10        2.76        2.21      0.84 o
  -4  -1  10        8.18        6.89      0.92 o
  -3  -1  10       43.81       47.95      3.58 o
  -2  -1  10      116.42      112.26      3.53 o
  -1  -1  10       27.65       26.21      1.49 o
   0  -1  10       27.11       26.47      1.19 o
   1  -1  10      246.72      237.36      4.33 o
   2  -1  10       17.16       15.76      0.92 o
   3  -1  10      112.63      117.93      3.16 o
   4  -1  10        3.04        1.84      0.77 o
  -5   0  10       22.43       26.77      1.55 o
  -4   0  10       63.50       60.20      2.17 o
  -3   0  10      302.19      304.79      7.65 o
  -2   0  10       69.42       57.20      2.25 o
  -1   0  10      254.72      230.98      5.89 o
   0   0  10       92.01       99.27      2.52 o
   1   0  10        0.90        0.29      0.79 o
   2   0  10       33.49       29.30      1.37 o
   3   0  10        9.72       12.97      1.11 o
   4   0  10       13.05       12.48      1.13 o
  -5   1  10        2.80        1.88      1.11 o
  -4   1  10        8.42        7.37      0.94 o
  -3   1  10       44.10       45.89      2.20 o
  -2   1  10      119.70      120.42      5.83 o
  -1   1  10       29.47       30.55      1.53 o
   0   1  10       27.52       28.24      1.55 o
   1   1  10      246.71      236.18      4.95 o
   2   1  10       16.42       16.90      0.92 o
   3   1  10      113.17      116.22      3.18 o
   4   1  10        3.06        0.43      1.61 o
  -5   2  10       19.91       20.91      1.86 o
  -4   2  10        1.27        1.11      0.84 o
  -3   2  10      154.76      153.00      3.73 o
  -2   2  10      100.18      107.41      3.31 o
  -1   2  10       85.78       80.64      2.71 o
   0   2  10       66.74       67.51      1.96 o
   1   2  10      152.96      160.31      3.58 o
   2   2  10       47.37       41.22      1.66 o
   3   2  10       45.18       44.01      1.79 o
   4   2  10        9.22        8.34      1.30 o
  -5   3  10        7.64        8.12      1.36 o
  -4   3  10       38.47       43.30      4.24 o
  -3   3  10       34.84       32.21      1.71 o
  -2   3  10      168.59      171.29      5.99 o
  -1   3  10      102.81      100.78      3.15 o
   0   3  10       74.75       71.48      2.14 o
   1   3  10       36.69       32.92      2.14 o
   2   3  10       14.68       15.01      1.10 o
   3   3  10       18.87       20.13      1.54 o
   4   3  10       11.00        7.46      1.63 o
  -5   4  10        9.48        9.11      1.98 o
  -4   4  10       30.14       32.48      2.04 o
  -3   4  10        5.26        4.47      1.05 o
  -2   4  10        0.33       -0.64      0.90 o
  -1   4  10      115.06      108.81      2.71 o
   0   4  10       60.54       58.83      2.74 o
   1   4  10       31.43       37.35      1.44 o
   2   4  10        6.46        7.19      0.83 o
   3   4  10        3.47        2.16      0.93 o
   4   4  10       10.39       10.23      1.85 o
  -4   5  10       11.83        8.31      1.74 o
  -3   5  10       28.19       23.30      2.32 o
  -2   5  10       81.49       88.67      4.30 o
  -1   5  10       31.16       33.09      1.70 o
   0   5  10       85.20       89.40      2.88 o
   1   5  10        6.25        5.77      0.92 o
   2   5  10       40.15       45.17      2.12 o
   3   5  10        8.37        6.16      1.59 o
  -4   6  10        1.77        4.18      1.75 o
  -3   6  10       19.43       18.68      2.24 o
  -2   6  10        1.43        2.66      1.31 o
  -1   6  10        4.07        3.92      0.85 o
   0   6  10        6.88        5.21      0.88 o
   1   6  10       26.24       24.02      1.48 o
   2   6  10       51.02       50.44      3.25 o
   3   6  10        9.15        6.51      1.65 o
  -3   7  10        6.32        3.60      1.65 o
  -2   7  10       35.76       36.29      2.82 o
  -1   7  10        8.93        6.54      1.49 o
   1   7  10        0.07       -0.15      1.16 o
   2   7  10       21.06       24.15      2.36 o
  -2  -8  11        1.86        0.57      0.95 o
  -1  -8  11        2.38        1.75      0.90 o
   0  -8  11        2.18        4.31      0.98 o
   1  -8  11       38.28       36.88      1.62 o
  -3  -7  11       13.42       16.22      1.67 o
  -2  -7  11       15.75       18.88      1.41 o
  -1  -7  11        4.24        4.25      0.85 o
   0  -7  11        8.34        9.46      1.15 o
   1  -7  11       12.38       11.28      1.16 o
   2  -7  11       21.79       23.27      1.36 o
  -3  -6  11        7.91        5.83      1.08 o
  -2  -6  11        0.46        1.17      0.78 o
  -1  -6  11       31.57       29.47      1.38 o
   0  -6  11       26.94       27.77      1.35 o
   1  -6  11        2.43        2.77      0.73 o
   2  -6  11       10.34       11.14      1.05 o
  -4  -5  11       16.99       20.14      1.64 o
  -3  -5  11       65.39       65.38      2.96 o
  -2  -5  11       29.67       25.56      2.02 o
  -1  -5  11       24.32       21.36      1.40 o
   0  -5  11       50.13       58.23      2.27 o
   1  -5  11        4.82        3.56      0.74 o
   2  -5  11        4.00        5.36      0.84 o
   3  -5  11        5.96        5.48      1.10 o
  -4  -4  11       14.41       13.23      1.35 o
  -3  -4  11        6.25        5.21      1.00 o
  -2  -4  11       50.49       53.07      2.30 o
  -1  -4  11       16.30       12.91      1.20 o
   0  -4  11       72.44       72.80      2.20 o
   1  -4  11       32.76       33.14      1.31 o
   2  -4  11       36.87       38.92      1.68 o
   3  -4  11        1.77        1.09      0.74 o
  -5  -3  11        6.83        8.81      1.10 o
  -4  -3  11       12.96       13.18      1.33 o
  -3  -3  11        1.04        0.33      1.01 o
  -2  -3  11       10.50       10.50      1.12 o
  -1  -3  11        2.52        2.23      0.80 o
   0  -3  11       32.36       33.62      1.55 o
   1  -3  11        9.38        7.78      0.73 o
   2  -3  11       21.88       22.74      1.29 o
   3  -3  11       18.44       15.82      1.20 o
   4  -3  11       12.74       12.73      1.22 o
  -5  -2  11        0.39       -0.54      0.75 o
  -4  -2  11       14.68       14.24      1.37 o
  -3  -2  11        0.41       -0.85      0.67 o
  -2  -2  11      148.71      151.24      4.40 o
  -1  -2  11      114.70      112.40      3.55 o
   0  -2  11       78.37       78.68      2.27 o
   1  -2  11       57.02       59.51      1.99 o
   2  -2  11        0.74       -0.21      0.51 o
   3  -2  11       32.22       39.22      1.81 o
   4  -2  11        9.10        8.02      1.07 o
  -5  -1  11        7.52        6.11      1.02 o
  -4  -1  11       33.62       35.94      1.69 o
  -3  -1  11       25.68       22.96      1.62 o
  -2  -1  11       53.10       50.17      2.24 o
  -1  -1  11        2.95        4.26      0.91 o
   0  -1  11       15.28       15.28      1.22 o
   1  -1  11       71.05       65.76      2.08 o
   2  -1  11       13.31       15.09      0.95 o
   3  -1  11       20.99       27.16      3.47 o
   4  -1  11        2.31        2.24      0.88 o
  -5   0  11        9.73       10.91      1.47 o
  -4   0  11      130.46      130.47      3.48 o
  -3   0  11      257.09      262.51      6.87 o
  -2   0  11       17.13       13.79      1.25 o
  -1   0  11       19.40       17.69      1.29 o
   0   0  11       50.37       49.70      1.72 o
   1   0  11        1.41        2.23      0.64 o
   2   0  11       48.29       50.57      1.94 o
   3   0  11       33.21       37.90      2.76 o
   4   0  11        0.04       -0.58      0.69 o
  -5   1  11        7.69        6.67      1.68 o
  -4   1  11       33.87       32.08      2.36 o
  -3   1  11       26.11       25.84      1.71 o
  -2   1  11       53.20       53.36      2.30 o
  -1   1  11        3.30        3.87      0.82 o
   0   1  11       15.58       14.05      0.99 o
   1   1  11       71.50       71.19      2.16 o
   2   1  11       13.37       15.72      1.07 o
   3   1  11       20.08       20.76      1.36 o
   4   1  11        2.41        2.55      1.13 o
  -5   2  11        0.39        1.18      1.03 o
  -4   2  11       15.05       13.26      3.59 o
  -3   2  11        0.39        0.42      0.88 o
  -2   2  11      148.11      146.61      4.34 o
  -1   2  11      116.11      114.27      3.54 o
   0   2  11       78.87       79.13      2.27 o
   1   2  11       57.31       63.66      2.02 o
   2   2  11        0.60        0.49      0.66 o
   3   2  11       31.16       40.67      2.22 o
   4   2  11        9.10       11.00      1.83 o
  -5   3  11        6.87        7.76      1.42 o
  -4   3  11       12.66       11.06      1.37 o
  -3   3  11        1.13        1.21      0.87 o
  -2   3  11       10.68       11.24      1.49 o
  -1   3  11        2.76        2.95      0.65 o
   0   3  11       33.26       35.78      1.45 o
   1   3  11        8.78        8.25      0.86 o
   2   3  11       21.96       22.94      2.00 o
   3   3  11       18.42       17.73      1.55 o
   4   3  11       12.89       16.10      2.33 o
  -4   4  11       14.55       14.97      2.05 o
  -3   4  11        6.06        6.73      1.10 o
  -2   4  11       49.85       54.96      3.30 o
  -1   4  11       16.79       14.68      1.21 o
   0   4  11       73.34       71.79      2.15 o
   1   4  11       33.57       32.24      1.45 o
   2   4  11       36.62       39.04      2.06 o
   3   4  11        1.73        0.73      0.85 o
  -4   5  11       16.50       19.96      2.52 o
  -3   5  11       66.74       73.55      4.15 o
  -2   5  11       29.20       28.30      2.50 o
  -1   5  11       23.47       20.49      1.44 o
   0   5  11       48.69       54.68      2.28 o
   1   5  11        4.53        1.71      0.85 o
   2   5  11        4.06        4.80      1.03 o
   3   5  11        5.96        7.60      1.77 o
  -3   6  11        7.80        9.03      1.89 o
  -2   6  11        0.47        0.43      1.25 o
  -1   6  11       31.17       31.42      1.74 o
   0   6  11       26.56       26.44      1.66 o
   1   6  11        2.45        3.36      1.49 o
   2   6  11       10.65       11.91      1.88 o
  -3   7  11       13.31       17.85      2.35 o
  -2   7  11       15.34       20.80      2.32 o
  -2  -7  12        0.35       -0.58      0.87 o
  -1  -7  12       22.34       29.39      2.19 o
   0  -7  12       21.79       27.16      1.77 o
   1  -7  12        1.48        1.11      1.42 o
  -3  -6  12        9.57        9.03      1.51 o
  -2  -6  12        1.07        0.66      1.29 o
  -1  -6  12        6.84        7.86      1.45 o
   0  -6  12        6.18        4.19      0.81 o
   1  -6  12       26.18       29.41      1.54 o
   2  -6  12        6.80        9.00      1.04 o
  -3  -5  12       26.50       31.34      1.90 o
  -2  -5  12       36.82       32.70      1.93 o
  -1  -5  12       21.39       21.27      2.53 o
   0  -5  12        8.00        8.10      0.90 o
   1  -5  12       27.78       26.76      1.46 o
   2  -5  12       14.65       15.57      1.47 o
  -4  -4  12       12.86       14.98      2.50 o
  -3  -4  12        4.95        4.37      1.04 o
  -2  -4  12       15.39       13.92      1.32 o
  -1  -4  12       14.02       13.54      1.07 o
   0  -4  12       34.46       32.84      1.52 o
   1  -4  12       16.22       17.64      1.02 o
   2  -4  12        5.49        5.74      0.91 o
   3  -4  12        5.60        8.47      1.54 o
  -4  -3  12        1.75        1.99      0.93 o
  -3  -3  12        5.23        4.15      1.01 o
  -2  -3  12       10.12        7.40      1.08 o
  -1  -3  12       58.73       59.33      2.49 o
   0  -3  12       84.81       89.07      2.56 o
   1  -3  12       49.16       51.39      1.90 o
   2  -3  12        9.47       11.06      1.07 o
   3  -3  12        1.83        2.22      0.81 o
  -4  -2  12       56.69       66.30      2.86 o
  -3  -2  12       20.85       20.71      1.56 o
  -2  -2  12       25.00       20.35      1.50 o
  -1  -2  12       20.39       19.31      1.44 o
   0  -2  12       25.55       22.96      1.23 o
   1  -2  12       22.65       21.74      1.27 o
   2  -2  12        6.56        7.20      0.82 o
   3  -2  12        5.43        6.39      1.00 o
  -4  -1  12       61.58       60.24      2.32 o
  -3  -1  12        3.03        4.64      1.09 o
  -2  -1  12       38.48       39.81      2.07 o
  -1  -1  12       31.98       36.80      1.88 o
   0  -1  12       24.26       20.91      1.21 o
   1  -1  12       11.04       10.16      0.96 o
   2  -1  12       61.13       67.60      2.01 o
   3  -1  12       25.89       29.48      1.65 o
  -4   0  12        3.31        4.08      0.90 o
  -3   0  12        0.17       -0.51      0.90 o
  -2   0  12      142.88      149.62      7.08 o
  -1   0  12       98.08      100.49      3.35 o
   0   0  12        2.92        3.45      0.69 o
   1   0  12        2.42        2.65      0.69 o
   2   0  12       22.31       21.18      1.62 o
   3   0  12       68.52       71.52      2.48 o
  -4   1  12       61.10       65.44      3.35 o
  -3   1  12        3.13        3.84      1.01 o
  -2   1  12       36.62       38.21      2.01 o
  -1   1  12       32.35       35.87      1.91 o
   0   1  12       25.29       21.80      1.20 o
   1   1  12       11.32       10.55      0.95 o
   2   1  12       61.19       64.33      2.25 o
   3   1  12       26.31       30.55      3.38 o
  -4   2  12       57.64       66.20      3.00 o
  -3   2  12       20.62       24.29      2.43 o
  -2   2  12       23.55       18.54      1.47 o
  -1   2  12       20.58       19.68      1.15 o
   0   2  12       27.58       25.50      1.45 o
   1   2  12       24.00       25.78      1.34 o
   2   2  12        6.29        6.63      0.92 o
   3   2  12        5.44        6.22      1.19 o
  -4   3  12        1.56        1.02      1.02 o
  -3   3  12        5.24        4.82      1.17 o
  -2   3  12       10.67        9.33      1.66 o
  -1   3  12       58.09       58.84      1.99 o
   0   3  12       86.01       92.23      2.58 o
   1   3  12       48.21       54.63      1.93 o
   2   3  12        9.41        9.29      1.03 o
   3   3  12        1.89        1.33      1.30 o
  -4   4  12       12.93       16.68      2.31 o
  -3   4  12        5.10        7.76      1.80 o
  -2   4  12       14.83       12.78      1.91 o
  -1   4  12       14.30       14.24      1.34 o
   0   4  12       33.54       32.50      1.85 o
   1   4  12       16.97       18.62      1.46 o
   2   4  12        5.40        4.09      1.05 o
   3   4  12        5.49        8.89      1.34 o
  -3   5  12       27.23       32.73      2.92 o
  -2   5  12       37.06       37.50      2.90 o
  -1   5  12       21.61       28.20      1.72 o
   0   5  12        8.04        9.45      1.34 o
   1   5  12       28.34       31.36      1.83 o
   2   5  12       14.55       15.40      1.49 o
  -3   6  12        9.56        9.41      2.06 o
  -2   6  12        1.15        2.17      1.44 o
  -1   6  12        6.84        8.11      1.17 o
   0   6  12        6.00        4.78      1.03 o
   1   6  12       26.21       29.97      2.67 o
   2   6  12        6.85        7.56      1.77 o
  -2  -6  13        8.40        5.50      1.18 o
  -1  -6  13       14.91       18.08      1.30 o
   0  -6  13        0.44       -0.75      0.68 o
   1  -6  13       18.11       18.32      1.56 o
  -3  -5  13        4.28        6.58      1.23 o
  -2  -5  13        1.75        2.62      1.00 o
  -1  -5  13       33.70       40.64      1.76 o
   0  -5  13       27.35       27.09      1.46 o
   1  -5  13        6.77        6.53      1.17 o
  -3  -4  13        1.30        0.67      0.91 o
  -2  -4  13        0.81        0.72      1.13 o
  -1  -4  13       13.09       17.93      1.22 o
   0  -4  13       28.08       32.83      1.56 o
   1  -4  13        5.47        7.99      1.01 o
   2  -4  13        0.31        0.79      0.77 o
  -4  -3  13        1.02        1.83      1.03 o
  -3  -3  13       20.38       18.96      1.60 o
  -2  -3  13       12.66       12.34      1.31 o
  -1  -3  13        9.85       11.44      1.40 o
   0  -3  13        0.54        0.73      0.61 o
   1  -3  13        6.94        8.19      0.95 o
   2  -3  13       20.31       21.38      1.68 o
  -4  -2  13       28.24       32.99      2.15 o
  -3  -2  13        2.52        1.69      0.98 o
  -2  -2  13       24.13       26.88      1.77 o
  -1  -2  13       22.86       25.30      1.39 o
   0  -2  13       12.89       12.58      1.07 o
   1  -2  13        7.17        5.93      0.91 o
   2  -2  13       13.39       14.22      1.06 o
   3  -2  13        4.11        4.41      1.00 o
  -4  -1  13       22.04       24.58      1.87 o
  -3  -1  13       11.44       10.74      1.75 o
  -2  -1  13        0.05        0.54      0.83 o
  -1  -1  13       18.94       18.41      1.22 o
   0  -1  13       28.85       30.43      1.48 o
   1  -1  13       10.74        9.90      1.17 o
   2  -1  13       15.16       18.34      1.37 o
   3  -1  13        8.89        9.87      2.17 o
  -4   0  13        3.69        5.26      1.20 o
  -3   0  13        7.29        4.72      1.10 o
  -2   0  13      173.62      183.35      9.06 o
  -1   0  13        7.90       10.07      0.97 o
   0   0  13        0.06        0.68      0.60 o
   1   0  13        2.57        1.70      0.73 o
   2   0  13        9.95       11.61      1.19 o
   3   0  13        0.00        1.18      0.77 o
  -4   1  13       21.28       20.89      1.80 o
  -3   1  13       12.29       10.29      1.30 o
  -2   1  13        0.06        0.14      1.15 o
  -1   1  13       18.87       19.35      1.23 o
   0   1  13       28.86       32.29      1.53 o
   1   1  13       10.77        9.26      1.01 o
   2   1  13       15.01       17.37      1.40 o
   3   1  13        9.13       10.87      1.45 o
  -4   2  13       29.06       31.28      2.37 o
  -3   2  13        2.34        0.19      1.25 o
  -2   2  13       24.41       24.34      1.67 o
  -1   2  13       22.76       22.83      2.32 o
   0   2  13       13.47       13.58      1.08 o
   1   2  13        6.66        6.83      0.89 o
   2   2  13       12.90       15.51      1.25 o
   3   2  13        4.16        6.19      1.32 o
  -4   3  13        1.03        1.59      1.61 o
  -3   3  13       20.44       18.90      2.42 o
  -2   3  13       13.00       14.62      2.04 o
  -1   3  13        9.19        8.75      1.20 o
   0   3  13        0.44        0.60      0.61 o
   1   3  13        7.09        8.23      0.96 o
   2   3  13       19.97       20.32      2.45 o
  -3   4  13        1.31        0.90      1.36 o
  -2   4  13        0.72        0.96      1.16 o
  -1   4  13       13.41       14.31      1.38 o
   0   4  13       28.48       33.78      1.94 o
   1   4  13        5.59        7.60      2.15 o
   2   4  13        0.29        0.45      0.97 o
  -3   5  13        4.16        8.29      2.04 o
  -2   5  13        1.72        0.17      1.37 o
  -1   5  13       33.97       41.25      2.19 o
   0   5  13       26.87       25.04      1.73 o
   1   5  13        6.64        5.85      1.44 o
  -2   6  13        8.26        7.53      1.98 o
  -1   6  13       14.73       21.03      2.39 o
   0   6  13        0.51        0.25      0.91 o
   1   6  13       18.21       17.70      2.29 o
  -1  -5  14       11.13       12.72      1.18 o
   0  -5  14        3.25        1.36      0.78 o
  -2  -4  14        3.36        2.47      1.05 o
  -1  -4  14        1.49        1.97      0.84 o
   0  -4  14        2.86        2.83      1.11 o
   1  -4  14        4.17        5.53      0.96 o
  -3  -3  14       18.10       16.99      3.15 o
  -2  -3  14        2.14        3.51      1.07 o
  -1  -3  14        6.30        5.07      0.90 o
   0  -3  14       17.31       19.88      1.31 o
   1  -3  14       17.94       16.50      2.15 o
   2  -3  14       16.71       18.10      2.01 o
  -3  -2  14       13.40       12.70      1.49 o
  -2  -2  14       34.79       36.46      4.03 o
  -1  -2  14        0.45       -0.43      0.65 o
   0  -2  14        7.63        7.66      1.04 o
   1  -2  14        2.93        1.96      0.81 o
   2  -2  14       10.79       12.12      1.25 o
  -3  -1  14        5.81        6.59      1.26 o
  -2  -1  14       28.40       30.05      2.03 o
  -1  -1  14       16.64       15.35      1.23 o
   0  -1  14       20.98       21.55      1.35 o
   1  -1  14        3.70        0.67      0.92 o
   2  -1  14       11.97       14.93      1.34 o
  -3   0  14        0.16       -0.59      0.85 o
  -2   0  14        1.18        0.13      0.94 o
  -1   0  14        5.60        5.45      0.96 o
   0   0  14       24.23       25.44      1.47 o
   1   0  14        9.60       11.82      1.17 o
   2   0  14        2.31        2.62      0.91 o
  -3   1  14        5.99        7.64      1.88 o
  -2   1  14       28.65       31.30      1.98 o
  -1   1  14       16.38       20.56      2.55 o
   0   1  14       20.64       25.41      1.46 o
   1   1  14        3.79        2.69      0.85 o
   2   1  14       12.02       15.26      1.32 o
  -3   2  14       13.32       16.22      2.27 o
  -2   2  14       35.07       39.16      3.17 o
  -1   2  14        0.53       -0.94      0.64 o
   0   2  14        7.40        6.09      0.93 o
   1   2  14        3.16        1.57      0.78 o
   2   2  14       10.97       12.08      1.26 o
  -3   3  14       18.15       19.77      2.49 o
  -2   3  14        2.18        4.38      1.61 o
  -1   3  14        6.58        6.25      1.82 o
   0   3  14       17.71       19.47      1.65 o
   1   3  14       18.07       17.07      2.64 o
   2   3  14       16.96       14.70      2.31 o
  -2   4  14        3.32        3.53      1.64 o
  -1   4  14        1.44        1.65      1.01 o
   0   4  14        2.59        2.86      1.04 o
   1   4  14        3.88        3.97      1.15 o
  -1   5  14       11.41       11.22      1.44 o
   0   5  14        3.27        3.11      1.43 o
  -1  -3  15       10.36        9.98      1.14 o
   0  -3  15        2.44        2.73      0.88 o
  -2  -2  15        6.00        5.66      2.27 o
  -1  -2  15        6.38        7.22      1.06 o
   0  -2  15        9.01       10.62      1.47 o
   1  -2  15        5.36        5.56      1.06 o
  -2  -1  15        2.15       -0.55      0.90 o
  -1  -1  15        0.78        0.01      0.75 o
   0  -1  15        0.96        1.25      0.82 o
   1  -1  15       14.03       17.82      1.42 o
  -2   0  15        1.30        0.75      0.94 o
  -1   0  15       34.21       34.95      1.78 o
   0   0  15        4.78        7.09      1.12 o
   1   0  15        0.81        1.44      0.85 o
  -2   1  15        2.26       -1.77      1.19 o
  -1   1  15        0.89        2.19      0.95 o
   0   1  15        0.91        0.97      0.75 o
   1   1  15       14.06       16.94      1.39 o
  -2   2  15        6.02        3.47      1.71 o
  -1   2  15        6.11        7.09      1.26 o
   0   2  15        8.81       10.24      1.46 o
   1   2  15        5.41        6.29      1.30 o
  -1   3  15       10.40       12.31      1.46 o
   0   3  15        2.48        1.89      1.07 o
 
